# Supplementary material for: Regioselective addition/annulation of ferrocenyl thioamides with 1,3-diynes via a sulfur-transfer rearrangement to construct extended π-conjugated ferrocenes with luminescent properties
Source: Chem Sci. 2020 Sep 16;11(40):11030–6. doi: 10.1039/d0sc04597g (PMC8162306; doi:10.1039/d0sc04597g)
Supplement: SC-011-D0SC04597G-s002 [file SC-011-D0SC04597G-s002.cif]

# Electronic Supplementary Material (ESI) for Chemical Science.
# This journal is © The Royal Society of Chemistry 2020

####################################################################### 
# 
# This file contains crystal structure data downloaded from the 
# Cambridge Structural Database (CSD) hosted by the Cambridge 
# Crystallographic Data Centre (CCDC).
# 
# Full information about CCDC data access policies and citation 
# guidelines are available at http://www.ccdc.cam.ac.uk/access/V1 
# 
# Audit and citation data items may have been added by the CCDC. 
# Please retain this information to preserve the provenance of 
# this file and to allow appropriate attribution of the data. 
# 
#######################################################################

data_ylp-2956
_database_code_depnum_ccdc_archive 'CCDC 1889086'
loop_
_audit_author_name
_audit_author_address
'Lipeng Yan'
;Sichuan University
China
;
_audit_update_record             
;
2019-01-07 deposited with the CCDC.	2020-09-15 downloaded from the CCDC.
;
_audit_creation_date             2017-12-20
_audit_creation_method           
;
Olex2 1.2
(compiled 2017.03.28 svn.r3405 for OlexSys, GUI svn.r5337)
;
_shelx_SHELXL_version_number     2014/7
_chemical_name_common            ?
_chemical_name_systematic        
'methyl 2-(2,5-diphenylthiophen-3-yl)ferrocenylformate'
_chemical_formula_moiety         'C28 H22 Fe O2 S'
_chemical_formula_sum            'C28 H22 Fe O2 S'
_chemical_formula_weight         478.36
_chemical_melting_point          ?
loop_
_atom_type_symbol
_atom_type_description
_atom_type_scat_dispersion_real
_atom_type_scat_dispersion_imag
_atom_type_scat_source
C C 0.0181 0.0091 'International Tables Vol C Tables 4.2.6.8 and 6.1.1.4'
H H 0.0000 0.0000 'International Tables Vol C Tables 4.2.6.8 and 6.1.1.4'
Fe Fe -1.1336 3.1974 'International Tables Vol C Tables 4.2.6.8 and 6.1.1.4'
O O 0.0492 0.0322 'International Tables Vol C Tables 4.2.6.8 and 6.1.1.4'
S S 0.3331 0.5567 'International Tables Vol C Tables 4.2.6.8 and 6.1.1.4'

_shelx_space_group_comment       
;
The symmetry employed for this shelxl refinement is uniquely defined
by the following loop, which should always be used as a source of
symmetry information in preference to the above space-group names.
They are only intended as comments.
;
_space_group_crystal_system      monoclinic
_space_group_IT_number           14
_space_group_name_H-M_alt        'P 1 21/c 1'
_space_group_name_Hall           '-P 2ybc'
loop_
_space_group_symop_operation_xyz
'x, y, z'
'-x, y+1/2, -z+1/2'
'-x, -y, -z'
'x, -y-1/2, z-1/2'

_cell_length_a                   10.2793(3)
_cell_length_b                   20.7357(6)
_cell_length_c                   10.8780(3)
_cell_angle_alpha                90
_cell_angle_beta                 104.681(3)
_cell_angle_gamma                90
_cell_volume                     2242.94(12)
_cell_formula_units_Z            4
_cell_measurement_reflns_used    2619
_cell_measurement_temperature    290.99(10)
_cell_measurement_theta_max      72.3870
_cell_measurement_theta_min      4.2730
_shelx_estimated_absorpt_T_max   ?
_shelx_estimated_absorpt_T_min   ?
_exptl_absorpt_coefficient_mu    6.440
_exptl_absorpt_correction_T_max  1.00000
_exptl_absorpt_correction_T_min  0.54533
_exptl_absorpt_correction_type   multi-scan
_exptl_absorpt_process_details   
;
CrysAlisPro, Agilent Technologies,
Version 1.171.37.35 (release 13-08-2014 CrysAlis171 .NET)
(compiled Aug 13 2014,18:06:01)
Empirical absorption correction using spherical harmonics,
 implemented in SCALE3 ABSPACK scaling algorithm.
;
_exptl_absorpt_special_details   ?
_exptl_crystal_colour            'clear brownish yellow'
_exptl_crystal_colour_lustre     clear
_exptl_crystal_colour_modifier   brownish
_exptl_crystal_colour_primary    yellow
_exptl_crystal_density_diffrn    1.417
_exptl_crystal_density_meas      ?
_exptl_crystal_density_method    ?
_exptl_crystal_description       irregular
_exptl_crystal_F_000             992
_exptl_crystal_size_max          0.3
_exptl_crystal_size_mid          0.2
_exptl_crystal_size_min          0.2
_exptl_transmission_factor_max   ?
_exptl_transmission_factor_min   ?
_diffrn_reflns_av_R_equivalents  0.0435
_diffrn_reflns_av_unetI/netI     0.0386
_diffrn_reflns_Laue_measured_fraction_full 0.999
_diffrn_reflns_Laue_measured_fraction_max 0.984
_diffrn_reflns_limit_h_max       12
_diffrn_reflns_limit_h_min       -11
_diffrn_reflns_limit_k_max       25
_diffrn_reflns_limit_k_min       -25
_diffrn_reflns_limit_l_max       13
_diffrn_reflns_limit_l_min       -12
_diffrn_reflns_number            12666
_diffrn_reflns_point_group_measured_fraction_full 0.999
_diffrn_reflns_point_group_measured_fraction_max 0.984
_diffrn_reflns_theta_full        67.684
_diffrn_reflns_theta_max         72.593
_diffrn_reflns_theta_min         4.264
_diffrn_ambient_environment      air
_diffrn_ambient_temperature      290.99(10)
_diffrn_detector                 'CCD plate'
_diffrn_detector_area_resol_mean 15.9595
_diffrn_detector_type            EosS2
_diffrn_measured_fraction_theta_full 0.999
_diffrn_measured_fraction_theta_max 0.984
_diffrn_measurement_details      
;
#__ type_ start__ end____ width___ exp.time_
  1 omega    1.00   75.00   1.0000    6.4600
omega____ theta____ kappa____ phi______ frames
    -       36.5421  -99.0000  150.0000 74

#__ type_ start__ end____ width___ exp.time_
  2 omega    7.00  108.00   1.0000    6.4600
omega____ theta____ kappa____ phi______ frames
    -       36.5421   19.0000  -30.0000 101

#__ type_ start__ end____ width___ exp.time_
  3 omega    1.00   75.00   1.0000    6.4600
omega____ theta____ kappa____ phi______ frames
    -       36.5421  -99.0000 -180.0000 74

#__ type_ start__ end____ width___ exp.time_
  4 omega   23.00   90.00   1.0000    6.4600
omega____ theta____ kappa____ phi______ frames
    -       36.5421 -125.0000    0.0000 67

#__ type_ start__ end____ width___ exp.time_
  5 omega  -31.00   53.00   1.0000    6.4600
omega____ theta____ kappa____ phi______ frames
    -       36.5421  -57.0000 -150.0000 84

#__ type_ start__ end____ width___ exp.time_
  6 omega   10.00  104.00   1.0000    6.4600
omega____ theta____ kappa____ phi______ frames
    -       36.5421   77.0000    0.0000 94

#__ type_ start__ end____ width___ exp.time_
  7 omega   40.00   98.00   1.0000   25.8400
omega____ theta____ kappa____ phi______ frames
    -      108.0000  -45.0000 -180.0000 58

#__ type_ start__ end____ width___ exp.time_
  8 omega   38.00   91.00   1.0000   25.8400
omega____ theta____ kappa____ phi______ frames
    -      108.0000  -30.0000  -90.0000 53

#__ type_ start__ end____ width___ exp.time_
  9 omega   90.00  115.00   1.0000   25.8400
omega____ theta____ kappa____ phi______ frames
    -      108.0000   61.0000   30.0000 25
;
_diffrn_measurement_device       'four-circle diffractometer'
_diffrn_measurement_device_type  'New Gemini, Dual, Cu at zero, EosS2'
_diffrn_measurement_method       '\w scans'
_diffrn_orient_matrix_UB_11      0.0429668000
_diffrn_orient_matrix_UB_12      -0.0572541000
_diffrn_orient_matrix_UB_13      -0.0711344000
_diffrn_orient_matrix_UB_21      -0.0357051000
_diffrn_orient_matrix_UB_22      0.0391645000
_diffrn_orient_matrix_UB_23      -0.1245120000
_diffrn_orient_matrix_UB_31      0.1445843000
_diffrn_orient_matrix_UB_32      0.0266916000
_diffrn_orient_matrix_UB_33      0.0302932000
_diffrn_radiation_monochromator  graphite
_diffrn_radiation_probe          x-ray
_diffrn_radiation_type           CuK\a
_diffrn_radiation_wavelength     1.54184
_diffrn_source                   'Enhance (Cu) X-ray Source'
_reflns_Friedel_coverage         0.000
_reflns_Friedel_fraction_full    .
_reflns_Friedel_fraction_max     .
_reflns_number_gt                3740
_reflns_number_total             4374
_reflns_odcompleteness_completeness 61.18
_reflns_odcompleteness_iscentric 1
_reflns_odcompleteness_theta     66.97
_reflns_special_details          
;
 Reflections were merged by SHELXL according to the crystal
 class for the calculation of statistics and refinement.
 
 _reflns_Friedel_fraction is defined as the number of unique
 Friedel pairs measured divided by the number that would be
 possible theoretically, ignoring centric projections and
 systematic absences.
;
_reflns_threshold_expression     'I > 2\s(I)'
_computing_cell_refinement       
;
CrysAlisPro, Agilent Technologies,
Version 1.171.37.35 (release 13-08-2014 CrysAlis171 .NET)
(compiled Aug 13 2014,18:06:01)
;
_computing_data_collection       
;
CrysAlisPro, Agilent Technologies,
Version 1.171.37.35 (release 13-08-2014 CrysAlis171 .NET)
(compiled Aug 13 2014,18:06:01)
;
_computing_data_reduction        
;
CrysAlisPro, Agilent Technologies,
Version 1.171.37.35 (release 13-08-2014 CrysAlis171 .NET)
(compiled Aug 13 2014,18:06:01)
;
_computing_molecular_graphics    'Olex2 (Dolomanov et al., 2009)'
_computing_publication_material  'Olex2 (Dolomanov et al., 2009)'
_computing_structure_refinement  'ShelXL (Sheldrick, 2015)'
_computing_structure_solution    'ShelXT (Sheldrick, 2015)'
_refine_diff_density_max         1.174
_refine_diff_density_min         -0.394
_refine_diff_density_rms         0.101
_refine_ls_extinction_coef       .
_refine_ls_extinction_method     none
_refine_ls_goodness_of_fit_ref   1.127
_refine_ls_hydrogen_treatment    constr
_refine_ls_matrix_type           full
_refine_ls_number_parameters     290
_refine_ls_number_reflns         4374
_refine_ls_number_restraints     0
_refine_ls_R_factor_all          0.0780
_refine_ls_R_factor_gt           0.0700
_refine_ls_restrained_S_all      1.127
_refine_ls_shift/su_max          0.000
_refine_ls_shift/su_mean         0.000
_refine_ls_structure_factor_coef Fsqd
_refine_ls_weighting_details     
'w=1/[\s^2^(Fo^2^)+(0.1110P)^2^+4.5350P] where P=(Fo^2^+2Fc^2^)/3'
_refine_ls_weighting_scheme      calc
_refine_ls_wR_factor_gt          0.2181
_refine_ls_wR_factor_ref         0.2244
_refine_special_details          ?
_olex2_refinement_description    
;
1. Fixed Uiso
 At 1.2 times of:
  All C(H) groups
 At 1.5 times of:
  All C(H,H,H) groups
2.a Aromatic/amide H refined with riding coordinates:
 C00B(H00B), C00C(H00C), C00D(H00D), C00E(H00E), C00G(H00G), C00I(H00I),
 C00J(H00J), C00K(H00K), C00L(H00L), C00M(H00M), C00N(H00N), C00O(H00O),
 C00P(H00P), C00Q(H00Q), C00R(H00R), C00S(H00S), C00T(H00T), C00U(H00U),
 C00V(H00V)
2.b Idealised Me refined as rotating group:
 C00W(H00A,H00F,H00H)
;
_atom_sites_solution_hydrogens   geom
_atom_sites_solution_primary     direct
_atom_sites_solution_secondary   ?
loop_
_atom_site_label
_atom_site_type_symbol
_atom_site_fract_x
_atom_site_fract_y
_atom_site_fract_z
_atom_site_U_iso_or_equiv
_atom_site_adp_type
_atom_site_occupancy
_atom_site_site_symmetry_order
_atom_site_calc_flag
_atom_site_refinement_flags_posn
_atom_site_refinement_flags_adp
_atom_site_refinement_flags_occupancy
_atom_site_disorder_assembly
_atom_site_disorder_group
Fe01 Fe 0.39720(7) 0.36785(4) 0.70813(7) 0.0385(3) Uani 1 1 d . . . . .
S002 S 0.89748(12) 0.44674(7) 0.62389(13) 0.0493(3) Uani 1 1 d . . . . .
O003 O 0.5708(4) 0.4106(2) 1.0366(4) 0.0636(11) Uani 1 1 d . . . . .
O004 O 0.7312(4) 0.3992(3) 0.9352(4) 0.0771(15) Uani 1 1 d . . . . .
C005 C 0.5158(5) 0.4340(2) 0.8199(5) 0.0393(10) Uani 1 1 d . . . . .
C006 C 0.7914(5) 0.5256(3) 0.7786(5) 0.0456(11) Uani 1 1 d . . . . .
C007 C 0.5323(5) 0.4378(2) 0.6919(5) 0.0392(10) Uani 1 1 d . . . . .
C008 C 0.6587(5) 0.4315(2) 0.6510(5) 0.0419(10) Uani 1 1 d . . . . .
C009 C 0.6189(5) 0.4133(3) 0.9334(5) 0.0468(11) Uani 1 1 d . . . . .
C00A C 0.7705(5) 0.4701(3) 0.6935(5) 0.0448(11) Uani 1 1 d . . . . .
C00B C 0.6882(6) 0.5685(3) 0.7800(6) 0.0540(13) Uani 1 1 d . . . . .
H00B H 0.6028 0.5618 0.7271 0.065 Uiso 1 1 calc R . . . .
C00C C 0.6777(5) 0.3850(3) 0.5618(5) 0.0440(11) Uani 1 1 d . . . . .
H00C H 0.6107 0.3561 0.5230 0.053 Uiso 1 1 calc R . . . .
C00D C 0.3778(5) 0.4461(3) 0.8144(5) 0.0466(11) Uani 1 1 d . . . . .
H00D H 0.3393 0.4466 0.8831 0.056 Uiso 1 1 calc R . . . .
C00E C 0.3103(5) 0.4572(3) 0.6867(6) 0.0524(13) Uani 1 1 d . . . . .
H00E H 0.2192 0.4662 0.6563 0.063 Uiso 1 1 calc R . . . .
C00F C 0.8566(5) 0.3427(3) 0.4557(5) 0.0469(11) Uani 1 1 d . . . . .
C00G C 0.4039(5) 0.4523(3) 0.6124(5) 0.0483(12) Uani 1 1 d . . . . .
H00G H 0.3844 0.4578 0.5248 0.058 Uiso 1 1 calc R . . . .
C00H C 0.8002(5) 0.3857(3) 0.5370(5) 0.0468(11) Uani 1 1 d . . . . .
C00I C 0.9568(6) 0.3623(3) 0.3984(6) 0.0582(14) Uani 1 1 d . . . . .
H00I H 0.9906 0.4040 0.4123 0.070 Uiso 1 1 calc R . . . .
C00J C 0.9183(6) 0.5384(3) 0.8589(6) 0.0544(13) Uani 1 1 d . . . . .
H00J H 0.9895 0.5109 0.8584 0.065 Uiso 1 1 calc R . . . .
C00K C 0.3017(6) 0.2937(3) 0.7732(6) 0.0602(15) Uani 1 1 d . . . . .
H00K H 0.2550 0.2965 0.8359 0.072 Uiso 1 1 calc R . . . .
C00L C 0.2475(6) 0.3019(3) 0.6427(7) 0.0657(17) Uani 1 1 d . . . . .
H00L H 0.1584 0.3112 0.6027 0.079 Uiso 1 1 calc R . . . .
C00M C 0.7130(7) 0.6217(3) 0.8612(7) 0.0647(16) Uani 1 1 d . . . . .
H00M H 0.6431 0.6501 0.8617 0.078 Uiso 1 1 calc R . . . .
C00N C 0.4407(7) 0.2803(3) 0.7928(7) 0.0619(16) Uani 1 1 d . . . . .
H00N H 0.5012 0.2732 0.8711 0.074 Uiso 1 1 calc R . . . .
C00O C 0.8103(6) 0.2799(3) 0.4350(6) 0.0585(14) Uani 1 1 d . . . . .
H00O H 0.7462 0.2650 0.4751 0.070 Uiso 1 1 calc R . . . .
C00P C 1.0069(7) 0.3217(4) 0.3218(6) 0.0678(18) Uani 1 1 d . . . . .
H00P H 1.0752 0.3356 0.2862 0.081 Uiso 1 1 calc R . . . .
C00Q C 0.9563(7) 0.2605(4) 0.2981(6) 0.0711(19) Uani 1 1 d . . . . .
H00Q H 0.9877 0.2335 0.2437 0.085 Uiso 1 1 calc R . . . .
C00R C 0.4715(8) 0.2795(3) 0.6758(8) 0.0691(18) Uani 1 1 d . . . . .
H00R H 0.5556 0.2713 0.6620 0.083 Uiso 1 1 calc R . . . .
C00S C 0.3541(9) 0.2934(3) 0.5822(6) 0.076(2) Uani 1 1 d . . . . .
H00S H 0.3468 0.2965 0.4954 0.092 Uiso 1 1 calc R . . . .
C00T C 0.8381(7) 0.6332(3) 0.9406(6) 0.0638(16) Uani 1 1 d . . . . .
H00T H 0.8531 0.6689 0.9942 0.077 Uiso 1 1 calc R . . . .
C00U C 0.9397(7) 0.5910(3) 0.9389(6) 0.0674(17) Uani 1 1 d . . . . .
H00U H 1.0246 0.5980 0.9925 0.081 Uiso 1 1 calc R . . . .
C00V C 0.8580(7) 0.2390(3) 0.3554(7) 0.0693(17) Uani 1 1 d . . . . .
H00V H 0.8243 0.1973 0.3405 0.083 Uiso 1 1 calc R . . . .
C00W C 0.6645(8) 0.3883(4) 1.1507(6) 0.0750(19) Uani 1 1 d . . . . .
H00A H 0.6909 0.3448 1.1384 0.112 Uiso 1 1 calc GR . . . .
H00F H 0.6226 0.3895 1.2201 0.112 Uiso 1 1 calc GR . . . .
H00H H 0.7425 0.4156 1.1695 0.112 Uiso 1 1 calc GR . . . .

loop_
_atom_site_aniso_label
_atom_site_aniso_U_11
_atom_site_aniso_U_22
_atom_site_aniso_U_33
_atom_site_aniso_U_23
_atom_site_aniso_U_13
_atom_site_aniso_U_12
Fe01 0.0342(4) 0.0422(4) 0.0390(4) 0.0019(3) 0.0091(3) -0.0026(3)
S002 0.0398(6) 0.0521(7) 0.0592(8) -0.0013(6) 0.0187(5) -0.0053(5)
O003 0.055(2) 0.095(3) 0.0400(19) 0.004(2) 0.0106(17) 0.013(2)
O004 0.046(2) 0.122(4) 0.061(3) 0.021(3) 0.0106(19) 0.017(2)
C005 0.037(2) 0.036(2) 0.044(2) -0.0044(19) 0.0089(19) -0.0012(18)
C006 0.044(3) 0.045(3) 0.049(3) 0.007(2) 0.013(2) -0.002(2)
C007 0.037(2) 0.033(2) 0.046(2) 0.0047(19) 0.0086(19) -0.0028(18)
C008 0.042(2) 0.043(3) 0.041(2) 0.007(2) 0.012(2) 0.000(2)
C009 0.047(3) 0.048(3) 0.044(3) -0.003(2) 0.008(2) -0.002(2)
C00A 0.042(2) 0.046(3) 0.047(3) 0.008(2) 0.014(2) 0.001(2)
C00B 0.043(3) 0.052(3) 0.067(3) -0.002(3) 0.014(2) 0.000(2)
C00C 0.042(2) 0.045(3) 0.046(3) 0.002(2) 0.014(2) -0.006(2)
C00D 0.042(3) 0.046(3) 0.054(3) -0.006(2) 0.017(2) 0.004(2)
C00E 0.040(3) 0.048(3) 0.068(3) 0.007(2) 0.011(2) 0.009(2)
C00F 0.042(3) 0.057(3) 0.042(2) 0.006(2) 0.011(2) 0.006(2)
C00G 0.047(3) 0.047(3) 0.047(3) 0.013(2) 0.006(2) 0.002(2)
C00H 0.047(3) 0.049(3) 0.046(3) 0.006(2) 0.015(2) -0.002(2)
C00I 0.059(3) 0.065(4) 0.055(3) 0.011(3) 0.023(3) 0.006(3)
C00J 0.043(3) 0.055(3) 0.062(3) 0.003(3) 0.005(2) 0.002(2)
C00K 0.064(3) 0.054(3) 0.069(4) 0.007(3) 0.029(3) -0.018(3)
C00L 0.054(3) 0.060(4) 0.072(4) 0.003(3) -0.004(3) -0.022(3)
C00M 0.060(4) 0.054(3) 0.085(5) -0.007(3) 0.028(3) 0.002(3)
C00N 0.066(4) 0.043(3) 0.072(4) 0.016(3) 0.009(3) -0.004(3)
C00O 0.056(3) 0.061(4) 0.063(3) -0.002(3) 0.022(3) -0.001(3)
C00P 0.064(4) 0.092(5) 0.056(3) 0.013(3) 0.031(3) 0.018(4)
C00Q 0.067(4) 0.089(5) 0.059(4) -0.007(3) 0.019(3) 0.026(4)
C00R 0.078(4) 0.034(3) 0.108(6) -0.001(3) 0.045(4) 0.000(3)
C00S 0.124(7) 0.055(4) 0.055(4) -0.020(3) 0.032(4) -0.031(4)
C00T 0.078(4) 0.055(3) 0.065(4) -0.013(3) 0.029(3) -0.013(3)
C00U 0.073(4) 0.065(4) 0.058(3) -0.004(3) 0.005(3) -0.012(3)
C00V 0.066(4) 0.062(4) 0.079(4) -0.011(3) 0.015(3) 0.010(3)
C00W 0.080(5) 0.091(5) 0.047(3) 0.007(3) 0.003(3) 0.011(4)

_geom_special_details            
;
 All esds (except the esd in the dihedral angle between two l.s. planes)
 are estimated using the full covariance matrix.  The cell esds are taken
 into account individually in the estimation of esds in distances, angles
 and torsion angles; correlations between esds in cell parameters are only
 used when they are defined by crystal symmetry.  An approximate (isotropic)
 treatment of cell esds is used for estimating esds involving l.s. planes.
;
loop_
_geom_bond_atom_site_label_1
_geom_bond_atom_site_label_2
_geom_bond_distance
_geom_bond_site_symmetry_2
_geom_bond_publ_flag
Fe01 C005 2.023(5) . ?
Fe01 C007 2.047(5) . ?
Fe01 C00D 2.031(5) . ?
Fe01 C00E 2.044(5) . ?
Fe01 C00G 2.048(5) . ?
Fe01 C00K 2.045(5) . ?
Fe01 C00L 2.046(6) . ?
Fe01 C00N 2.034(6) . ?
Fe01 C00R 2.048(6) . ?
Fe01 C00S 2.037(6) . ?
S002 C00A 1.736(5) . ?
S002 C00H 1.737(6) . ?
O003 C009 1.338(7) . ?
O003 C00W 1.441(7) . ?
O004 C009 1.186(7) . ?
C005 C007 1.446(7) . ?
C005 C009 1.472(7) . ?
C005 C00D 1.428(7) . ?
C006 C00A 1.459(8) . ?
C006 C00B 1.387(8) . ?
C006 C00J 1.400(7) . ?
C007 C008 1.482(7) . ?
C007 C00G 1.414(7) . ?
C008 C00A 1.380(7) . ?
C008 C00C 1.417(7) . ?
C00B H00B 0.9300 . ?
C00B C00M 1.396(9) . ?
C00C H00C 0.9300 . ?
C00C C00H 1.353(7) . ?
C00D H00D 0.9300 . ?
C00D C00E 1.405(8) . ?
C00E H00E 0.9300 . ?
C00E C00G 1.408(8) . ?
C00F C00H 1.474(8) . ?
C00F C00I 1.393(8) . ?
C00F C00O 1.385(9) . ?
C00G H00G 0.9300 . ?
C00I H00I 0.9300 . ?
C00I C00P 1.374(9) . ?
C00J H00J 0.9300 . ?
C00J C00U 1.378(9) . ?
C00K H00K 0.9300 . ?
C00K C00L 1.398(9) . ?
C00K C00N 1.418(9) . ?
C00L H00L 0.9300 . ?
C00L C00S 1.425(10) . ?
C00M H00M 0.9300 . ?
C00M C00T 1.376(10) . ?
C00N H00N 0.9300 . ?
C00N C00R 1.387(10) . ?
C00O H00O 0.9300 . ?
C00O C00V 1.389(9) . ?
C00P H00P 0.9300 . ?
C00P C00Q 1.370(11) . ?
C00Q H00Q 0.9300 . ?
C00Q C00V 1.389(11) . ?
C00R H00R 0.9300 . ?
C00R C00S 1.397(11) . ?
C00S H00S 0.9300 . ?
C00T H00T 0.9300 . ?
C00T C00U 1.366(10) . ?
C00U H00U 0.9300 . ?
C00V H00V 0.9300 . ?
C00W H00A 0.9600 . ?
C00W H00F 0.9600 . ?
C00W H00H 0.9600 . ?

loop_
_geom_angle_atom_site_label_1
_geom_angle_atom_site_label_2
_geom_angle_atom_site_label_3
_geom_angle
_geom_angle_site_symmetry_1
_geom_angle_site_symmetry_3
_geom_angle_publ_flag
C005 Fe01 C007 41.6(2) . . ?
C005 Fe01 C00D 41.23(19) . . ?
C005 Fe01 C00E 68.5(2) . . ?
C005 Fe01 C00G 68.5(2) . . ?
C005 Fe01 C00K 124.8(2) . . ?
C005 Fe01 C00L 161.3(3) . . ?
C005 Fe01 C00N 107.6(2) . . ?
C005 Fe01 C00R 121.0(3) . . ?
C005 Fe01 C00S 155.9(3) . . ?
C007 Fe01 C00G 40.42(19) . . ?
C007 Fe01 C00R 109.2(2) . . ?
C00D Fe01 C007 69.5(2) . . ?
C00D Fe01 C00E 40.3(2) . . ?
C00D Fe01 C00G 68.1(2) . . ?
C00D Fe01 C00K 106.2(3) . . ?
C00D Fe01 C00L 123.9(3) . . ?
C00D Fe01 C00N 119.8(3) . . ?
C00D Fe01 C00R 155.0(3) . . ?
C00D Fe01 C00S 162.2(3) . . ?
C00E Fe01 C007 68.5(2) . . ?
C00E Fe01 C00G 40.3(2) . . ?
C00E Fe01 C00K 119.1(3) . . ?
C00E Fe01 C00L 107.3(3) . . ?
C00E Fe01 C00R 164.1(3) . . ?
C00G Fe01 C00R 128.0(3) . . ?
C00K Fe01 C007 163.5(2) . . ?
C00K Fe01 C00G 154.2(2) . . ?
C00K Fe01 C00L 40.0(3) . . ?
C00K Fe01 C00R 67.7(3) . . ?
C00L Fe01 C007 155.6(2) . . ?
C00L Fe01 C00G 120.9(2) . . ?
C00L Fe01 C00R 67.9(3) . . ?
C00N Fe01 C007 126.6(2) . . ?
C00N Fe01 C00E 154.2(3) . . ?
C00N Fe01 C00G 164.1(3) . . ?
C00N Fe01 C00K 40.7(3) . . ?
C00N Fe01 C00L 67.7(3) . . ?
C00N Fe01 C00R 39.7(3) . . ?
C00N Fe01 C00S 67.3(3) . . ?
C00S Fe01 C007 121.1(3) . . ?
C00S Fe01 C00E 126.6(3) . . ?
C00S Fe01 C00G 109.6(3) . . ?
C00S Fe01 C00K 67.8(3) . . ?
C00S Fe01 C00L 40.8(3) . . ?
C00S Fe01 C00R 40.0(3) . . ?
C00A S002 C00H 92.7(3) . . ?
C009 O003 C00W 115.3(5) . . ?
C007 C005 Fe01 70.1(3) . . ?
C007 C005 C009 126.0(4) . . ?
C009 C005 Fe01 120.2(4) . . ?
C00D C005 Fe01 69.7(3) . . ?
C00D C005 C007 107.9(4) . . ?
C00D C005 C009 125.7(5) . . ?
C00B C006 C00A 121.6(5) . . ?
C00B C006 C00J 117.8(5) . . ?
C00J C006 C00A 120.6(5) . . ?
C005 C007 Fe01 68.3(3) . . ?
C005 C007 C008 127.6(4) . . ?
C008 C007 Fe01 129.0(3) . . ?
C00G C007 Fe01 69.8(3) . . ?
C00G C007 C005 106.4(4) . . ?
C00G C007 C008 126.0(5) . . ?
C00A C008 C007 124.6(5) . . ?
C00A C008 C00C 112.1(5) . . ?
C00C C008 C007 123.3(4) . . ?
O003 C009 C005 112.0(5) . . ?
O004 C009 O003 122.7(5) . . ?
O004 C009 C005 125.2(5) . . ?
C006 C00A S002 119.4(4) . . ?
C008 C00A S002 110.3(4) . . ?
C008 C00A C006 130.2(5) . . ?
C006 C00B H00B 120.1 . . ?
C006 C00B C00M 119.8(6) . . ?
C00M C00B H00B 120.1 . . ?
C008 C00C H00C 122.4 . . ?
C00H C00C C008 115.2(5) . . ?
C00H C00C H00C 122.4 . . ?
Fe01 C00D H00D 126.1 . . ?
C005 C00D Fe01 69.1(3) . . ?
C005 C00D H00D 126.1 . . ?
C00E C00D Fe01 70.3(3) . . ?
C00E C00D C005 107.9(5) . . ?
C00E C00D H00D 126.1 . . ?
Fe01 C00E H00E 126.5 . . ?
C00D C00E Fe01 69.3(3) . . ?
C00D C00E H00E 125.7 . . ?
C00D C00E C00G 108.5(5) . . ?
C00G C00E Fe01 70.0(3) . . ?
C00G C00E H00E 125.7 . . ?
C00I C00F C00H 122.7(5) . . ?
C00O C00F C00H 119.7(5) . . ?
C00O C00F C00I 117.7(5) . . ?
Fe01 C00G H00G 126.8 . . ?
C007 C00G Fe01 69.7(3) . . ?
C007 C00G H00G 125.3 . . ?
C00E C00G Fe01 69.7(3) . . ?
C00E C00G C007 109.4(5) . . ?
C00E C00G H00G 125.3 . . ?
C00C C00H S002 109.6(4) . . ?
C00C C00H C00F 129.8(5) . . ?
C00F C00H S002 120.5(4) . . ?
C00F C00I H00I 119.1 . . ?
C00P C00I C00F 121.7(6) . . ?
C00P C00I H00I 119.1 . . ?
C006 C00J H00J 119.4 . . ?
C00U C00J C006 121.2(6) . . ?
C00U C00J H00J 119.4 . . ?
Fe01 C00K H00K 126.1 . . ?
C00L C00K Fe01 70.1(3) . . ?
C00L C00K H00K 126.2 . . ?
C00L C00K C00N 107.6(6) . . ?
C00N C00K Fe01 69.2(3) . . ?
C00N C00K H00K 126.2 . . ?
Fe01 C00L H00L 126.1 . . ?
C00K C00L Fe01 70.0(3) . . ?
C00K C00L H00L 126.3 . . ?
C00K C00L C00S 107.4(6) . . ?
C00S C00L Fe01 69.2(3) . . ?
C00S C00L H00L 126.3 . . ?
C00B C00M H00M 119.1 . . ?
C00T C00M C00B 121.7(6) . . ?
C00T C00M H00M 119.1 . . ?
Fe01 C00N H00N 125.1 . . ?
C00K C00N Fe01 70.1(3) . . ?
C00K C00N H00N 125.7 . . ?
C00R C00N Fe01 70.7(3) . . ?
C00R C00N C00K 108.6(6) . . ?
C00R C00N H00N 125.7 . . ?
C00F C00O H00O 119.5 . . ?
C00F C00O C00V 121.0(6) . . ?
C00V C00O H00O 119.5 . . ?
C00I C00P H00P 120.0 . . ?
C00Q C00P C00I 119.9(6) . . ?
C00Q C00P H00P 120.0 . . ?
C00P C00Q H00Q 120.1 . . ?
C00P C00Q C00V 119.9(6) . . ?
C00V C00Q H00Q 120.1 . . ?
Fe01 C00R H00R 126.5 . . ?
C00N C00R Fe01 69.6(4) . . ?
C00N C00R H00R 125.9 . . ?
C00N C00R C00S 108.1(6) . . ?
C00S C00R Fe01 69.6(4) . . ?
C00S C00R H00R 125.9 . . ?
Fe01 C00S H00S 125.3 . . ?
C00L C00S Fe01 69.9(4) . . ?
C00L C00S H00S 125.9 . . ?
C00R C00S Fe01 70.4(4) . . ?
C00R C00S C00L 108.2(6) . . ?
C00R C00S H00S 125.9 . . ?
C00M C00T H00T 120.8 . . ?
C00U C00T C00M 118.4(6) . . ?
C00U C00T H00T 120.8 . . ?
C00J C00U H00U 119.5 . . ?
C00T C00U C00J 121.0(6) . . ?
C00T C00U H00U 119.5 . . ?
C00O C00V H00V 120.1 . . ?
C00Q C00V C00O 119.7(7) . . ?
C00Q C00V H00V 120.1 . . ?
O003 C00W H00A 109.5 . . ?
O003 C00W H00F 109.5 . . ?
O003 C00W H00H 109.5 . . ?
H00A C00W H00F 109.5 . . ?
H00A C00W H00H 109.5 . . ?
H00F C00W H00H 109.5 . . ?

_iucr_refine_instructions_details 
;

    ylp-2956.res created by SHELXL-2014/7

TITL ylp-2956_a.res in P2(1)/c
REM Old TITL ylp-2956 in P21/c #14
REM SHELXT solution in P2(1)/c
REM R1 0.134, Rweak 0.152, Alpha 0.049, Orientation as input
REM Formula found by SHELXT: C28 Fe O2 S
CELL 1.54184 10.279344 20.735745 10.877982 90 104.681 90
ZERR 4 0.000268 0.000628 0.000332 0 0.0029 0
LATT 1
SYMM -X,0.5+Y,0.5-Z
SFAC C H Fe O S
UNIT 112 88 4 8 4
 
L.S. 10
PLAN  20
BOND $H
LIST 6
fmap 2
acta
REM <olex2.extras>
REM <HklSrc "%.\\ylp-2956.hkl">
REM </olex2.extras>
 
WGHT    0.111000    4.535000
FVAR       0.56593
FE01  3    0.397199    0.367849    0.708131    11.00000    0.03420    0.04216 =
         0.03900    0.00186    0.00907   -0.00258
S002  5    0.897476    0.446735    0.623888    11.00000    0.03976    0.05210 =
         0.05924   -0.00128    0.01869   -0.00535
O003  4    0.570780    0.410630    1.036557    11.00000    0.05526    0.09459 =
         0.04004    0.00364    0.01065    0.01264
O004  4    0.731189    0.399201    0.935232    11.00000    0.04599    0.12230 =
         0.06137    0.02130    0.01058    0.01681
C005  1    0.515843    0.433958    0.819868    11.00000    0.03677    0.03599 =
         0.04431   -0.00436    0.00891   -0.00119
C006  1    0.791355    0.525635    0.778568    11.00000    0.04382    0.04494 =
         0.04886    0.00718    0.01329   -0.00211
C007  1    0.532285    0.437837    0.691943    11.00000    0.03749    0.03317 =
         0.04574    0.00467    0.00859   -0.00283
C008  1    0.658652    0.431545    0.650994    11.00000    0.04194    0.04347 =
         0.04105    0.00721    0.01189   -0.00021
C009  1    0.618937    0.413306    0.933357    11.00000    0.04713    0.04797 =
         0.04370   -0.00266    0.00835   -0.00243
C00A  1    0.770471    0.470094    0.693493    11.00000    0.04226    0.04623 =
         0.04727    0.00819    0.01367    0.00086
C00B  1    0.688218    0.568504    0.780013    11.00000    0.04323    0.05214 =
         0.06653   -0.00173    0.01385    0.00012
AFIX  43
H00B  2    0.602848    0.561828    0.727053    11.00000   -1.20000
AFIX   0
C00C  1    0.677695    0.385018    0.561757    11.00000    0.04234    0.04496 =
         0.04629    0.00210    0.01444   -0.00568
AFIX  43
H00C  2    0.610749    0.356060    0.522985    11.00000   -1.20000
AFIX   0
C00D  1    0.377789    0.446111    0.814373    11.00000    0.04239    0.04632 =
         0.05383   -0.00636    0.01705    0.00354
AFIX  43
H00D  2    0.339334    0.446604    0.883090    11.00000   -1.20000
AFIX   0
C00E  1    0.310314    0.457197    0.686676    11.00000    0.03997    0.04785 =
         0.06782    0.00676    0.01086    0.00949
AFIX  43
H00E  2    0.219179    0.466229    0.656329    11.00000   -1.20000
AFIX   0
C00F  1    0.856594    0.342725    0.455710    11.00000    0.04236    0.05702 =
         0.04163    0.00614    0.01094    0.00590
C00G  1    0.403942    0.452326    0.612408    11.00000    0.04684    0.04746 =
         0.04706    0.01263    0.00553    0.00188
AFIX  43
H00G  2    0.384438    0.457783    0.524772    11.00000   -1.20000
AFIX   0
C00H  1    0.800207    0.385711    0.536957    11.00000    0.04710    0.04907 =
         0.04619    0.00600    0.01532   -0.00158
C00I  1    0.956755    0.362324    0.398392    11.00000    0.05858    0.06513 =
         0.05544    0.01102    0.02290    0.00558
AFIX  43
H00I  2    0.990577    0.404027    0.412293    11.00000   -1.20000
AFIX   0
C00J  1    0.918287    0.538421    0.858925    11.00000    0.04265    0.05469 =
         0.06159    0.00271    0.00515    0.00177
AFIX  43
H00J  2    0.989534    0.510877    0.858357    11.00000   -1.20000
AFIX   0
C00K  1    0.301687    0.293682    0.773250    11.00000    0.06373    0.05437 =
         0.06884    0.00724    0.02873   -0.01815
AFIX  43
H00K  2    0.254957    0.296479    0.835923    11.00000   -1.20000
AFIX   0
C00L  1    0.247536    0.301913    0.642688    11.00000    0.05428    0.05972 =
         0.07234    0.00329   -0.00378   -0.02190
AFIX  43
H00L  2    0.158356    0.311246    0.602704    11.00000   -1.20000
AFIX   0
C00M  1    0.712964    0.621720    0.861235    11.00000    0.06018    0.05421 =
         0.08499   -0.00749    0.02813    0.00225
AFIX  43
H00M  2    0.643078    0.650125    0.861708    11.00000   -1.20000
AFIX   0
C00N  1    0.440738    0.280296    0.792822    11.00000    0.06593    0.04276 =
         0.07241    0.01598    0.00909   -0.00423
AFIX  43
H00N  2    0.501248    0.273205    0.871086    11.00000   -1.20000
AFIX   0
C00O  1    0.810258    0.279920    0.435019    11.00000    0.05598    0.06054 =
         0.06276   -0.00162    0.02225   -0.00094
AFIX  43
H00O  2    0.746200    0.264967    0.475065    11.00000   -1.20000
AFIX   0
C00P  1    1.006918    0.321662    0.321841    11.00000    0.06426    0.09175 =
         0.05603    0.01260    0.03097    0.01826
AFIX  43
H00P  2    1.075171    0.335639    0.286161    11.00000   -1.20000
AFIX   0
C00Q  1    0.956309    0.260506    0.298111    11.00000    0.06694    0.08860 =
         0.05933   -0.00710    0.01897    0.02554
AFIX  43
H00Q  2    0.987733    0.233482    0.243746    11.00000   -1.20000
AFIX   0
C00R  1    0.471485    0.279541    0.675787    11.00000    0.07751    0.03355 =
         0.10762   -0.00096    0.04452    0.00036
AFIX  43
H00R  2    0.555597    0.271265    0.662041    11.00000   -1.20000
AFIX   0
C00S  1    0.354110    0.293375    0.582162    11.00000    0.12417    0.05523 =
         0.05471   -0.01984    0.03225   -0.03093
AFIX  43
H00S  2    0.346809    0.296473    0.495385    11.00000   -1.20000
AFIX   0
C00T  1    0.838069    0.633238    0.940611    11.00000    0.07813    0.05463 =
         0.06455   -0.01295    0.02900   -0.01298
AFIX  43
H00T  2    0.853106    0.668904    0.994194    11.00000   -1.20000
AFIX   0
C00U  1    0.939676    0.591046    0.938857    11.00000    0.07251    0.06488 =
         0.05843   -0.00419    0.00475   -0.01170
AFIX  43
H00U  2    1.024617    0.597959    0.992464    11.00000   -1.20000
AFIX   0
C00V  1    0.858011    0.238955    0.355389    11.00000    0.06573    0.06165 =
         0.07893   -0.01109    0.01519    0.01001
AFIX  43
H00V  2    0.824305    0.197272    0.340490    11.00000   -1.20000
AFIX   0
C00W  1    0.664506    0.388254    1.150653    11.00000    0.08004    0.09081 =
         0.04718    0.00744    0.00346    0.01117
AFIX 137
H00A  2    0.690899    0.344800    1.138402    11.00000   -1.50000
H00F  2    0.622581    0.389495    1.220073    11.00000   -1.50000
H00H  2    0.742460    0.415567    1.169470    11.00000   -1.50000
AFIX   0
HKLF 4
 
REM  ylp-2956_a.res in P2(1)/c
REM R1 =  0.0700 for    3740 Fo > 4sig(Fo)  and  0.0780 for all    4374 data
REM    290 parameters refined using      0 restraints
 
END  
     
WGHT      0.1111      4.5352 

REM Highest difference peak  1.174,  deepest hole -0.394,  1-sigma level  0.101
Q1    1   0.6054  0.6314  0.7665  11.00000  0.05    1.17
Q2    1   0.3928  0.3695  0.8005  11.00000  0.05    0.84
Q3    1   1.1064  0.5523  0.9141  11.00000  0.05    0.67
Q4    1   0.9116  0.4457  0.5304  11.00000  0.05    0.39
Q5    1   0.6144  0.5529  0.6762  11.00000  0.05    0.38
Q6    1   0.8642  0.2508  0.2759  11.00000  0.05    0.36
Q7    1   0.0977  0.4712  0.6826  11.00000  0.05    0.34
Q8    1   0.4106  0.3707  0.8903  11.00000  0.05    0.34
Q9    1   0.6943  0.3909  0.6496  11.00000  0.05    0.32
Q10   1   0.8340  0.4639  0.6677  11.00000  0.05    0.31
Q11   1   0.3910  0.3670  0.6164  11.00000  0.05    0.31
Q12   1   0.3049  0.4507  0.7781  11.00000  0.05    0.31
Q13   1   0.9546  0.3610  0.3020  11.00000  0.05    0.30
Q14   1   0.5714  0.4142  0.4836  11.00000  0.05    0.30
Q15   1   0.5208  0.4392  1.2244  11.00000  0.05    0.29
Q16   1   0.6741  0.3867  1.0232  11.00000  0.05    0.29
Q17   1   0.6773  0.3728  0.9459  11.00000  0.05    0.29
Q18   1   0.9637  0.1292  0.2807  11.00000  0.05    0.28
Q19   1   0.2977  0.2006  0.7760  11.00000  0.05    0.28
Q20   1   0.9565  0.2222  0.2234  11.00000  0.05    0.28

  REM The information below was added by Olex2.
  REM
  REM R1 = 0.0700 for 3740 Fo > 4sig(Fo) and 0.0780 for all 12933 data
  REM n/a parameters refined using n/a restraints
  REM Highest difference peak 1.17, deepest hole -0.39
  REM Mean Shift 0, Max Shift 0.000.

  REM +++ Tabular Listing of Refinement Information +++
  REM R1_all = 0.0780
  REM R1_gt = 0.0700
  REM wR_ref = 0.2244
  REM GOOF = 1.127
  REM Shift_max = 0.000
  REM Shift_mean = 0
  REM Reflections_all = 12933
  REM Reflections_gt = 3740
  REM Parameters = n/a
  REM Hole = -0.39
  REM Peak = 1.17
  REM Flack = n/a

  
;
_olex2_date_sample_data_collection 2017-12-19
_olex2_submission_special_instructions 'No special instructions were received'
_exptl_crystal_recrystallization_method 
'Re-crystallisation from solvent: Ethyl acetate and petroleum ether'
_chemical_compound_source        'Obtained by synthesis'
####################################################################### 
# 
# This file contains crystal structure data downloaded from the 
# Cambridge Structural Database (CSD) hosted by the Cambridge 
# Crystallographic Data Centre (CCDC).
# 
# Full information about CCDC data access policies and citation 
# guidelines are available at http://www.ccdc.cam.ac.uk/access/V1 
# 
# Audit and citation data items may have been added by the CCDC. 
# Please retain this information to preserve the provenance of 
# this file and to allow appropriate attribution of the data. 
# 
#######################################################################

data_190615_s1_ylp
_database_code_depnum_ccdc_archive 'CCDC 1939363'
loop_
_audit_author_name
_audit_author_address
'Lipeng Yan'
;Sichuan University
China
;
_audit_update_record             
;
2019-07-09 deposited with the CCDC.	2020-09-15 downloaded from the CCDC.
;
_audit_creation_date             2019-06-17
_audit_creation_method           
;
Olex2 1.2
(compiled 2018.05.29 svn.r3508 for OlexSys, GUI svn.r5506)
;
_shelx_SHELXL_version_number     2014/7
_chemical_name_common            ?
_chemical_name_systematic        ?
_chemical_formula_moiety         'C32 H29 Fe N O, H O0.5'
_chemical_formula_sum            'C32 H30 Fe N O1.50'
_chemical_formula_weight         508.42
_chemical_melting_point          ?
_chemical_oxdiff_formula         C340
loop_
_atom_type_symbol
_atom_type_description
_atom_type_scat_dispersion_real
_atom_type_scat_dispersion_imag
_atom_type_scat_source
C C 0.0033 0.0016 'International Tables Vol C Tables 4.2.6.8 and 6.1.1.4'
H H 0.0000 0.0000 'International Tables Vol C Tables 4.2.6.8 and 6.1.1.4'
Fe Fe 0.3463 0.8444 'International Tables Vol C Tables 4.2.6.8 and 6.1.1.4'
N N 0.0061 0.0033 'International Tables Vol C Tables 4.2.6.8 and 6.1.1.4'
O O 0.0106 0.0060 'International Tables Vol C Tables 4.2.6.8 and 6.1.1.4'

_shelx_space_group_comment       
;
The symmetry employed for this shelxl refinement is uniquely defined
by the following loop, which should always be used as a source of
symmetry information in preference to the above space-group names.
They are only intended as comments.
;
_space_group_crystal_system      orthorhombic
_space_group_IT_number           60
_space_group_name_H-M_alt        'P b c n'
_space_group_name_Hall           '-P 2n 2ab'
loop_
_space_group_symop_operation_xyz
'x, y, z'
'-x+1/2, -y+1/2, z+1/2'
'-x, y, -z+1/2'
'x+1/2, -y+1/2, -z'
'-x, -y, -z'
'x-1/2, y-1/2, -z-1/2'
'x, -y, z-1/2'
'-x-1/2, y-1/2, z'

_cell_length_a                   13.4843(5)
_cell_length_b                   14.5316(6)
_cell_length_c                   26.5664(10)
_cell_angle_alpha                90
_cell_angle_beta                 90
_cell_angle_gamma                90
_cell_volume                     5205.6(3)
_cell_formula_units_Z            8
_cell_measurement_reflns_used    4826
_cell_measurement_temperature    293(2)
_cell_measurement_theta_max      27.7320
_cell_measurement_theta_min      3.4800
_shelx_estimated_absorpt_T_max   0.863
_shelx_estimated_absorpt_T_min   0.816
_exptl_absorpt_coefficient_mu    0.606
_exptl_absorpt_correction_T_max  1.00000
_exptl_absorpt_correction_T_min  0.84445
_exptl_absorpt_correction_type   multi-scan
_exptl_absorpt_process_details   
;
CrysAlisPro 1.171.38.43 (Rigaku Oxford Diffraction, 2015)
Empirical absorption correction using spherical harmonics,
 implemented in SCALE3 ABSPACK scaling algorithm.
;
_exptl_absorpt_special_details   ?
_exptl_crystal_colour            ?
_exptl_crystal_density_diffrn    1.297
_exptl_crystal_density_meas      ?
_exptl_crystal_density_method    ?
_exptl_crystal_description       block
_exptl_crystal_F_000             2136
_exptl_crystal_size_max          0.35
_exptl_crystal_size_mid          0.3
_exptl_crystal_size_min          0.25
_exptl_transmission_factor_max   ?
_exptl_transmission_factor_min   ?
_diffrn_reflns_av_R_equivalents  0.0492
_diffrn_reflns_av_unetI/netI     0.0549
_diffrn_reflns_Laue_measured_fraction_full 0.998
_diffrn_reflns_Laue_measured_fraction_max 0.998
_diffrn_reflns_limit_h_max       16
_diffrn_reflns_limit_h_min       -15
_diffrn_reflns_limit_k_max       17
_diffrn_reflns_limit_k_min       -18
_diffrn_reflns_limit_l_max       33
_diffrn_reflns_limit_l_min       -27
_diffrn_reflns_number            23593
_diffrn_reflns_point_group_measured_fraction_full 0.998
_diffrn_reflns_point_group_measured_fraction_max 0.998
_diffrn_reflns_theta_full        25.242
_diffrn_reflns_theta_max         26.373
_diffrn_reflns_theta_min         3.067
_diffrn_ambient_temperature      293.15
_diffrn_detector                 'CCD plate'
_diffrn_detector_area_resol_mean 16.0874
_diffrn_detector_type            Eos
_diffrn_measured_fraction_theta_full 0.998
_diffrn_measured_fraction_theta_max 0.998
_diffrn_measurement_details      
;
List of Runs (angles in degrees, time in seconds):

  # Type    Start    End  Width  t~exp~   \w     \q     \k     \f   Frames
#--------------------------------------------------------------------------
  1  \w    -42.00 -10.00   0.50   60.00    --  -14.81  77.00-180.00   64
  2  \w      7.00  52.00   0.50   60.00    --  -14.81  77.00-180.00   90
  3  \w    -10.00  84.00   0.50   60.00    --   16.92  77.00  90.00  188
  4  \w     53.00  83.00   0.50   60.00    --   16.92  77.00 -30.00   60
  5  \w     52.00  79.00   0.50   60.00    --   16.92  77.00 -60.00   54
;
_diffrn_measurement_device       'four-circle diffractometer'
_diffrn_measurement_device_type  'Xcalibur, Eos'
_diffrn_measurement_method       '\w scans'
_diffrn_orient_matrix_type       
'CrysAlisPro convention (1999,Acta A55,543-557)'
_diffrn_orient_matrix_UB_11      -0.0169089000
_diffrn_orient_matrix_UB_12      -0.0001589000
_diffrn_orient_matrix_UB_13      -0.0252859000
_diffrn_orient_matrix_UB_21      -0.0495306000
_diffrn_orient_matrix_UB_22      0.0050807000
_diffrn_orient_matrix_UB_23      0.0085212000
_diffrn_orient_matrix_UB_31      0.0050803000
_diffrn_orient_matrix_UB_32      0.0485571000
_diffrn_orient_matrix_UB_33      -0.0010154000
_diffrn_radiation_monochromator  graphite
_diffrn_radiation_probe          x-ray
_diffrn_radiation_type           MoK\a
_diffrn_radiation_wavelength     0.71073
_diffrn_source                   'fine-focus sealed X-ray tube'
_diffrn_source_type              'Enhance (Mo) X-ray Source'
_reflns_Friedel_coverage         0.000
_reflns_Friedel_fraction_full    .
_reflns_Friedel_fraction_max     .
_reflns_number_gt                3406
_reflns_number_total             5325
_reflns_odcompleteness_completeness 99.71
_reflns_odcompleteness_iscentric 1
_reflns_odcompleteness_theta     26.32
_reflns_special_details          
;
 Reflections were merged by SHELXL according to the crystal
 class for the calculation of statistics and refinement.
 
 _reflns_Friedel_fraction is defined as the number of unique
 Friedel pairs measured divided by the number that would be
 possible theoretically, ignoring centric projections and
 systematic absences.
;
_reflns_threshold_expression     'I > 2\s(I)'
_computing_cell_refinement       'CrysAlisPro 1.171.38.43 (Rigaku OD, 2015)'
_computing_data_collection       'CrysAlisPro 1.171.38.43 (Rigaku OD, 2015)'
_computing_data_reduction        'CrysAlisPro 1.171.38.43 (Rigaku OD, 2015)'
_computing_molecular_graphics    'Olex2 (Dolomanov et al., 2009)'
_computing_publication_material  'Olex2 (Dolomanov et al., 2009)'
_computing_structure_refinement  'ShelXL (Sheldrick, 2015)'
_computing_structure_solution    'ShelXT (Sheldrick, 2015)'
_refine_diff_density_max         0.327
_refine_diff_density_min         -0.373
_refine_diff_density_rms         0.045
_refine_ls_extinction_coef       .
_refine_ls_extinction_method     none
_refine_ls_goodness_of_fit_ref   1.001
_refine_ls_hydrogen_treatment    mixed
_refine_ls_matrix_type           full
_refine_ls_number_parameters     325
_refine_ls_number_reflns         5325
_refine_ls_number_restraints     0
_refine_ls_R_factor_all          0.0858
_refine_ls_R_factor_gt           0.0448
_refine_ls_restrained_S_all      1.001
_refine_ls_shift/su_max          0.001
_refine_ls_shift/su_mean         0.000
_refine_ls_structure_factor_coef Fsqd
_refine_ls_weighting_details     
'w=1/[\s^2^(Fo^2^)+(0.0475P)^2^] where P=(Fo^2^+2Fc^2^)/3'
_refine_ls_weighting_scheme      calc
_refine_ls_wR_factor_gt          0.0954
_refine_ls_wR_factor_ref         0.1091
_refine_special_details          ?
_olex2_refinement_description    
;
1. Fixed Uiso
 At 1.2 times of:
  All C(H) groups, All C(H,H) groups
2.a Secondary CH2 refined with riding coordinates:
 C1(H1A,H1B), C2(H2A,H2B), C3(H3A,H3B), C4(H4A,H4B), C5(H5A,H5B)
2.b Aromatic/amide H refined with riding coordinates:
 C9(H9), C10(H10), C11(H11), C12(H12), C13(H13), C14(H14), C15(H15), C16(H16),
 C21(H21), C22(H22), C23(H23), C24(H24), C25(H25), C26(H26), C28(H28), C29(H29),
  C30(H30), C31(H31), C32(H32)
;
_atom_sites_solution_hydrogens   mixed
_atom_sites_solution_primary     dual
_atom_sites_solution_secondary   ?
loop_
_atom_site_label
_atom_site_type_symbol
_atom_site_fract_x
_atom_site_fract_y
_atom_site_fract_z
_atom_site_U_iso_or_equiv
_atom_site_adp_type
_atom_site_occupancy
_atom_site_site_symmetry_order
_atom_site_calc_flag
_atom_site_refinement_flags_posn
_atom_site_refinement_flags_adp
_atom_site_refinement_flags_occupancy
_atom_site_disorder_assembly
_atom_site_disorder_group
Fe1 Fe 0.72845(3) 0.66149(2) 0.22746(2) 0.04357(14) Uani 1 1 d . . . . .
O1 O 0.90728(13) 0.59983(12) 0.31899(6) 0.0556(5) Uani 1 1 d . . . . .
N1 N 0.90621(15) 0.73713(15) 0.35799(7) 0.0468(5) Uani 1 1 d . . . . .
C1 C 0.8852(2) 0.83532(18) 0.36016(11) 0.0583(8) Uani 1 1 d . . . . .
H1A H 0.8425 0.8482 0.3887 0.070 Uiso 1 1 calc R . . . .
H1B H 0.8509 0.8541 0.3298 0.070 Uiso 1 1 calc R . . . .
C2 C 0.9804(2) 0.8889(2) 0.36524(10) 0.0675(8) Uani 1 1 d . . . . .
H2A H 0.9652 0.9538 0.3689 0.081 Uiso 1 1 calc R . . . .
H2B H 1.0196 0.8812 0.3349 0.081 Uiso 1 1 calc R . . . .
C3 C 1.0398(2) 0.8568(3) 0.41030(12) 0.0826(11) Uani 1 1 d . . . . .
H3A H 1.1033 0.8882 0.4107 0.099 Uiso 1 1 calc R . . . .
H3B H 1.0047 0.8729 0.4409 0.099 Uiso 1 1 calc R . . . .
C4 C 1.0566(2) 0.7540(2) 0.40891(11) 0.0719(9) Uani 1 1 d . . . . .
H4A H 1.0875 0.7347 0.4401 0.086 Uiso 1 1 calc R . . . .
H4B H 1.1016 0.7394 0.3816 0.086 Uiso 1 1 calc R . . . .
C5 C 0.9601(2) 0.7014(2) 0.40168(9) 0.0625(8) Uani 1 1 d . . . . .
H5A H 0.9744 0.6366 0.3967 0.075 Uiso 1 1 calc R . . . .
H5B H 0.9193 0.7074 0.4316 0.075 Uiso 1 1 calc R . . . .
C6 C 0.87875(17) 0.68042(17) 0.32053(8) 0.0394(6) Uani 1 1 d . . . . .
C7 C 0.81404(16) 0.72154(16) 0.28056(8) 0.0357(5) Uani 1 1 d . . . . .
C8 C 0.71413(16) 0.75354(15) 0.28489(8) 0.0349(5) Uani 1 1 d . . . . .
C9 C 0.68815(19) 0.79503(17) 0.23812(8) 0.0431(6) Uani 1 1 d . . . . .
H9 H 0.6270 0.8209 0.2302 0.052 Uiso 1 1 calc R . . . .
C10 C 0.77084(19) 0.79007(19) 0.20602(10) 0.0541(7) Uani 1 1 d . . . . .
H10 H 0.7739 0.8129 0.1733 0.065 Uiso 1 1 calc R . . . .
C11 C 0.84814(18) 0.74488(19) 0.23159(8) 0.0494(7) Uani 1 1 d . . . . .
H11 H 0.9108 0.7324 0.2187 0.059 Uiso 1 1 calc R . . . .
C12 C 0.7350(3) 0.5231(2) 0.23738(17) 0.0894(12) Uani 1 1 d . . . . .
H12 H 0.7710 0.4934 0.2624 0.107 Uiso 1 1 calc R . . . .
C13 C 0.6361(2) 0.5528(2) 0.24084(13) 0.0724(9) Uani 1 1 d . . . . .
H13 H 0.5943 0.5449 0.2683 0.087 Uiso 1 1 calc R . . . .
C14 C 0.6115(2) 0.5967(2) 0.19518(13) 0.0764(10) Uani 1 1 d . . . . .
H14 H 0.5509 0.6238 0.1876 0.092 Uiso 1 1 calc R . . . .
C15 C 0.6933(3) 0.5923(3) 0.16353(13) 0.0979(13) Uani 1 1 d . . . . .
H15 H 0.6973 0.6155 0.1310 0.117 Uiso 1 1 calc R . . . .
C16 C 0.7693(3) 0.5463(3) 0.18994(19) 0.1063(15) Uani 1 1 d . . . . .
H16 H 0.8323 0.5336 0.1775 0.128 Uiso 1 1 calc R . . . .
C17 C 0.64882(16) 0.74672(15) 0.32951(8) 0.0350(5) Uani 1 1 d . . . . .
C18 C 0.67038(17) 0.67507(17) 0.36481(8) 0.0386(6) Uani 1 1 d . . . . .
C19 C 0.69186(18) 0.61512(18) 0.39362(9) 0.0430(6) Uani 1 1 d . . . . .
C20 C 0.71434(17) 0.54495(16) 0.42994(8) 0.0395(6) Uani 1 1 d . . . . .
C21 C 0.79698(19) 0.48900(18) 0.42457(9) 0.0516(7) Uani 1 1 d . . . . .
H21 H 0.8384 0.4960 0.3968 0.062 Uiso 1 1 calc R . . . .
C22 C 0.8177(2) 0.42293(19) 0.46041(10) 0.0642(8) Uani 1 1 d . . . . .
H22 H 0.8734 0.3858 0.4569 0.077 Uiso 1 1 calc R . . . .
C23 C 0.7567(2) 0.41177(19) 0.50116(11) 0.0614(8) Uani 1 1 d . . . . .
H23 H 0.7712 0.3671 0.5251 0.074 Uiso 1 1 calc R . . . .
C24 C 0.6745(2) 0.46588(19) 0.50675(10) 0.0573(7) Uani 1 1 d . . . . .
H24 H 0.6330 0.4577 0.5343 0.069 Uiso 1 1 calc R . . . .
C25 C 0.65339(19) 0.53245(19) 0.47149(9) 0.0507(7) Uani 1 1 d . . . . .
H25 H 0.5977 0.5694 0.4755 0.061 Uiso 1 1 calc R . . . .
C26 C 0.57463(17) 0.80804(17) 0.33596(8) 0.0405(6) Uani 1 1 d . . . . .
H26 H 0.5690 0.8514 0.3104 0.049 Uiso 1 1 calc R . . . .
C27 C 0.50158(17) 0.81784(18) 0.37637(8) 0.0411(6) Uani 1 1 d . . . . .
C28 C 0.48204(19) 0.75309(19) 0.41343(9) 0.0546(7) Uani 1 1 d . . . . .
H28 H 0.5152 0.6970 0.4128 0.065 Uiso 1 1 calc R . . . .
C29 C 0.4143(2) 0.7704(2) 0.45115(10) 0.0657(8) Uani 1 1 d . . . . .
H29 H 0.4031 0.7265 0.4760 0.079 Uiso 1 1 calc R . . . .
C30 C 0.3638(3) 0.8512(3) 0.45210(11) 0.0847(11) Uani 1 1 d . . . . .
H30 H 0.3180 0.8627 0.4775 0.102 Uiso 1 1 calc R . . . .
C31 C 0.3803(3) 0.9151(3) 0.41578(12) 0.1073(15) Uani 1 1 d . . . . .
H31 H 0.3454 0.9703 0.4162 0.129 Uiso 1 1 calc R . . . .
C32 C 0.4488(2) 0.8987(2) 0.37818(10) 0.0732(10) Uani 1 1 d . . . . .
H32 H 0.4594 0.9432 0.3536 0.088 Uiso 1 1 calc R . . . .
O2 O 1.0000 0.4805(2) 0.2500 0.0627(8) Uani 1 2 d S T P . .
H2 H 0.967(2) 0.518(2) 0.2692(10) 0.093(12) Uiso 1 1 d . . . . .

loop_
_atom_site_aniso_label
_atom_site_aniso_U_11
_atom_site_aniso_U_22
_atom_site_aniso_U_33
_atom_site_aniso_U_23
_atom_site_aniso_U_13
_atom_site_aniso_U_12
Fe1 0.0417(2) 0.0485(2) 0.0405(2) -0.00938(17) -0.00283(16) 0.00960(18)
O1 0.0621(12) 0.0522(12) 0.0526(10) -0.0041(9) -0.0046(9) 0.0237(10)
N1 0.0459(13) 0.0483(14) 0.0464(12) -0.0027(11) -0.0103(10) 0.0001(11)
C1 0.0570(18) 0.0543(19) 0.0636(17) -0.0139(15) -0.0056(14) 0.0028(15)
C2 0.070(2) 0.061(2) 0.0712(19) -0.0215(16) 0.0022(16) -0.0097(17)
C3 0.067(2) 0.101(3) 0.079(2) -0.028(2) -0.0114(17) -0.017(2)
C4 0.056(2) 0.102(3) 0.0573(17) -0.0049(18) -0.0164(14) -0.001(2)
C5 0.064(2) 0.080(2) 0.0435(15) 0.0026(15) -0.0088(13) -0.0002(17)
C6 0.0327(14) 0.0471(16) 0.0385(13) -0.0034(12) 0.0061(10) 0.0023(12)
C7 0.0355(13) 0.0337(13) 0.0378(12) -0.0002(10) 0.0017(10) 0.0043(11)
C8 0.0379(14) 0.0307(13) 0.0362(12) -0.0027(10) 0.0002(10) 0.0042(11)
C9 0.0441(15) 0.0452(15) 0.0401(13) 0.0067(11) 0.0030(11) 0.0114(13)
C10 0.0559(17) 0.0613(18) 0.0451(14) 0.0143(14) 0.0097(13) 0.0047(15)
C11 0.0391(15) 0.0643(19) 0.0448(14) 0.0066(13) 0.0086(11) 0.0065(14)
C12 0.091(3) 0.0455(19) 0.131(4) -0.026(2) -0.045(3) 0.0185(19)
C13 0.071(2) 0.0447(18) 0.102(2) -0.0093(18) -0.0171(19) -0.0073(17)
C14 0.064(2) 0.072(2) 0.093(2) -0.018(2) -0.0316(19) 0.0002(18)
C15 0.097(3) 0.130(4) 0.067(2) -0.053(2) -0.019(2) 0.010(3)
C16 0.077(3) 0.105(3) 0.137(4) -0.088(3) -0.012(3) 0.032(2)
C17 0.0362(13) 0.0348(13) 0.0339(11) 0.0009(10) -0.0005(10) 0.0024(11)
C18 0.0352(14) 0.0410(15) 0.0396(13) -0.0012(12) 0.0059(11) 0.0063(12)
C19 0.0430(15) 0.0441(15) 0.0420(13) -0.0003(12) 0.0032(11) 0.0055(13)
C20 0.0446(15) 0.0360(14) 0.0379(12) 0.0022(11) -0.0021(11) 0.0017(12)
C21 0.0526(17) 0.0511(17) 0.0512(15) 0.0074(14) 0.0091(12) 0.0083(14)
C22 0.067(2) 0.0566(19) 0.0692(19) 0.0119(16) 0.0019(16) 0.0234(16)
C23 0.075(2) 0.0537(18) 0.0551(16) 0.0194(15) -0.0102(15) 0.0024(17)
C24 0.0642(19) 0.0581(19) 0.0496(15) 0.0132(14) 0.0082(14) 0.0000(16)
C25 0.0502(16) 0.0523(17) 0.0497(15) 0.0052(13) 0.0047(12) 0.0079(14)
C26 0.0440(15) 0.0413(14) 0.0363(12) 0.0014(11) 0.0009(11) 0.0058(12)
C27 0.0362(14) 0.0514(17) 0.0356(12) -0.0043(11) -0.0043(11) 0.0107(12)
C28 0.0520(18) 0.0490(17) 0.0627(17) 0.0010(14) 0.0150(14) 0.0037(14)
C29 0.069(2) 0.072(2) 0.0565(17) 0.0077(16) 0.0195(15) 0.0012(18)
C30 0.085(2) 0.111(3) 0.0574(18) 0.005(2) 0.0307(17) 0.044(2)
C31 0.136(3) 0.122(3) 0.064(2) 0.023(2) 0.042(2) 0.090(3)
C32 0.086(2) 0.084(2) 0.0495(16) 0.0169(16) 0.0169(15) 0.048(2)
O2 0.075(2) 0.0408(17) 0.0719(19) 0.000 0.0244(17) 0.000

_geom_special_details            
;
 All esds (except the esd in the dihedral angle between two l.s. planes)
 are estimated using the full covariance matrix.  The cell esds are taken
 into account individually in the estimation of esds in distances, angles
 and torsion angles; correlations between esds in cell parameters are only
 used when they are defined by crystal symmetry.  An approximate (isotropic)
 treatment of cell esds is used for estimating esds involving l.s. planes.
;
loop_
_geom_bond_atom_site_label_1
_geom_bond_atom_site_label_2
_geom_bond_distance
_geom_bond_site_symmetry_2
_geom_bond_publ_flag
Fe1 C7 2.021(2) . ?
Fe1 C8 2.038(2) . ?
Fe1 C9 2.035(2) . ?
Fe1 C10 2.035(3) . ?
Fe1 C11 2.021(3) . ?
Fe1 C12 2.029(3) . ?
Fe1 C13 2.043(3) . ?
Fe1 C14 2.027(3) . ?
Fe1 C15 2.030(3) . ?
Fe1 C16 2.024(3) . ?
O1 C6 1.233(3) . ?
N1 C1 1.456(3) . ?
N1 C5 1.465(3) . ?
N1 C6 1.344(3) . ?
C1 C2 1.506(4) . ?
C2 C3 1.514(4) . ?
C3 C4 1.511(4) . ?
C4 C5 1.522(4) . ?
C6 C7 1.499(3) . ?
C7 C8 1.430(3) . ?
C7 C11 1.421(3) . ?
C8 C9 1.425(3) . ?
C8 C17 1.480(3) . ?
C9 C10 1.406(3) . ?
C10 C11 1.407(3) . ?
C12 C13 1.404(4) . ?
C12 C16 1.384(5) . ?
C13 C14 1.410(4) . ?
C14 C15 1.389(4) . ?
C15 C16 1.410(5) . ?
C17 C18 1.431(3) . ?
C17 C26 1.351(3) . ?
C18 C19 1.195(3) . ?
C19 C20 1.436(3) . ?
C20 C21 1.387(3) . ?
C20 C25 1.388(3) . ?
C21 C22 1.381(3) . ?
C22 C23 1.370(4) . ?
C23 C24 1.366(3) . ?
C24 C25 1.376(3) . ?
C26 C27 1.464(3) . ?
C27 C28 1.387(3) . ?
C27 C32 1.375(3) . ?
C28 C29 1.379(3) . ?
C29 C30 1.358(4) . ?
C30 C31 1.358(4) . ?
C31 C32 1.381(4) . ?

loop_
_geom_angle_atom_site_label_1
_geom_angle_atom_site_label_2
_geom_angle_atom_site_label_3
_geom_angle
_geom_angle_site_symmetry_1
_geom_angle_site_symmetry_3
_geom_angle_publ_flag
C7 Fe1 C8 41.25(8) . . ?
C7 Fe1 C9 69.12(9) . . ?
C7 Fe1 C10 68.81(10) . . ?
C7 Fe1 C11 41.17(8) . . ?
C7 Fe1 C12 108.20(12) . . ?
C7 Fe1 C13 124.11(12) . . ?
C7 Fe1 C14 160.09(12) . . ?
C7 Fe1 C15 158.65(14) . . ?
C7 Fe1 C16 123.06(13) . . ?
C8 Fe1 C13 108.64(12) . . ?
C9 Fe1 C8 40.95(8) . . ?
C9 Fe1 C10 40.41(9) . . ?
C9 Fe1 C13 123.40(12) . . ?
C10 Fe1 C8 68.50(10) . . ?
C10 Fe1 C13 158.42(12) . . ?
C11 Fe1 C8 69.00(9) . . ?
C11 Fe1 C9 68.53(10) . . ?
C11 Fe1 C10 40.58(10) . . ?
C11 Fe1 C12 123.50(13) . . ?
C11 Fe1 C13 160.22(12) . . ?
C11 Fe1 C14 157.32(12) . . ?
C11 Fe1 C15 121.92(14) . . ?
C11 Fe1 C16 107.77(14) . . ?
C12 Fe1 C8 123.86(14) . . ?
C12 Fe1 C9 159.75(15) . . ?
C12 Fe1 C10 158.98(15) . . ?
C12 Fe1 C13 40.35(12) . . ?
C12 Fe1 C15 68.18(16) . . ?
C14 Fe1 C8 123.22(12) . . ?
C14 Fe1 C9 107.10(12) . . ?
C14 Fe1 C10 121.78(13) . . ?
C14 Fe1 C12 68.20(13) . . ?
C14 Fe1 C13 40.54(12) . . ?
C14 Fe1 C15 40.03(13) . . ?
C15 Fe1 C8 158.31(14) . . ?
C15 Fe1 C9 121.75(14) . . ?
C15 Fe1 C10 106.61(15) . . ?
C15 Fe1 C13 67.68(15) . . ?
C16 Fe1 C8 159.56(16) . . ?
C16 Fe1 C9 158.36(18) . . ?
C16 Fe1 C10 123.00(18) . . ?
C16 Fe1 C12 39.93(16) . . ?
C16 Fe1 C13 67.17(16) . . ?
C16 Fe1 C14 67.62(14) . . ?
C16 Fe1 C15 40.71(15) . . ?
C1 N1 C5 114.4(2) . . ?
C6 N1 C1 125.2(2) . . ?
C6 N1 C5 120.4(2) . . ?
N1 C1 C2 110.1(2) . . ?
C1 C2 C3 111.3(3) . . ?
C4 C3 C2 111.3(2) . . ?
C3 C4 C5 111.8(3) . . ?
N1 C5 C4 110.2(2) . . ?
O1 C6 N1 121.4(2) . . ?
O1 C6 C7 122.5(2) . . ?
N1 C6 C7 116.1(2) . . ?
C6 C7 Fe1 130.91(17) . . ?
C8 C7 Fe1 70.03(12) . . ?
C8 C7 C6 128.41(19) . . ?
C11 C7 Fe1 69.44(14) . . ?
C11 C7 C6 123.7(2) . . ?
C11 C7 C8 107.5(2) . . ?
C7 C8 Fe1 68.72(12) . . ?
C7 C8 C17 127.10(19) . . ?
C9 C8 Fe1 69.41(13) . . ?
C9 C8 C7 107.41(19) . . ?
C9 C8 C17 125.5(2) . . ?
C17 C8 Fe1 127.73(16) . . ?
C8 C9 Fe1 69.64(13) . . ?
C10 C9 Fe1 69.81(15) . . ?
C10 C9 C8 108.2(2) . . ?
C9 C10 Fe1 69.78(15) . . ?
C9 C10 C11 108.6(2) . . ?
C11 C10 Fe1 69.17(16) . . ?
C7 C11 Fe1 69.40(14) . . ?
C10 C11 Fe1 70.25(15) . . ?
C10 C11 C7 108.3(2) . . ?
C13 C12 Fe1 70.33(18) . . ?
C16 C12 Fe1 69.8(2) . . ?
C16 C12 C13 107.6(3) . . ?
C12 C13 Fe1 69.33(19) . . ?
C12 C13 C14 107.8(3) . . ?
C14 C13 Fe1 69.16(18) . . ?
C13 C14 Fe1 70.30(16) . . ?
C15 C14 Fe1 70.07(18) . . ?
C15 C14 C13 108.2(3) . . ?
C14 C15 Fe1 69.90(17) . . ?
C14 C15 C16 107.3(4) . . ?
C16 C15 Fe1 69.44(18) . . ?
C12 C16 Fe1 70.24(19) . . ?
C12 C16 C15 109.0(3) . . ?
C15 C16 Fe1 69.85(19) . . ?
C18 C17 C8 116.92(19) . . ?
C26 C17 C8 119.9(2) . . ?
C26 C17 C18 123.2(2) . . ?
C19 C18 C17 177.6(2) . . ?
C18 C19 C20 177.2(3) . . ?
C21 C20 C19 121.1(2) . . ?
C21 C20 C25 118.7(2) . . ?
C25 C20 C19 120.1(2) . . ?
C22 C21 C20 119.9(2) . . ?
C23 C22 C21 120.4(3) . . ?
C24 C23 C22 120.3(3) . . ?
C23 C24 C25 119.9(2) . . ?
C24 C25 C20 120.7(2) . . ?
C17 C26 C27 131.0(2) . . ?
C28 C27 C26 125.6(2) . . ?
C32 C27 C26 117.2(2) . . ?
C32 C27 C28 117.2(2) . . ?
C29 C28 C27 121.2(3) . . ?
C30 C29 C28 120.2(3) . . ?
C31 C30 C29 119.7(3) . . ?
C30 C31 C32 120.4(3) . . ?
C27 C32 C31 121.3(3) . . ?

loop_
_geom_torsion_atom_site_label_1
_geom_torsion_atom_site_label_2
_geom_torsion_atom_site_label_3
_geom_torsion_atom_site_label_4
_geom_torsion
_geom_torsion_site_symmetry_1
_geom_torsion_site_symmetry_2
_geom_torsion_site_symmetry_3
_geom_torsion_site_symmetry_4
_geom_torsion_publ_flag
Fe1 C7 C8 C9 -58.83(16) . . . . ?
Fe1 C7 C8 C17 121.9(2) . . . . ?
Fe1 C7 C11 C10 59.7(2) . . . . ?
Fe1 C8 C9 C10 -59.37(18) . . . . ?
Fe1 C8 C17 C18 66.3(3) . . . . ?
Fe1 C8 C17 C26 -115.3(2) . . . . ?
Fe1 C9 C10 C11 -58.4(2) . . . . ?
Fe1 C10 C11 C7 -59.18(19) . . . . ?
Fe1 C12 C13 C14 58.6(2) . . . . ?
Fe1 C12 C16 C15 -59.3(3) . . . . ?
Fe1 C13 C14 C15 60.0(2) . . . . ?
Fe1 C14 C15 C16 59.6(2) . . . . ?
Fe1 C15 C16 C12 59.5(3) . . . . ?
O1 C6 C7 Fe1 17.9(3) . . . . ?
O1 C6 C7 C8 114.3(3) . . . . ?
O1 C6 C7 C11 -73.2(3) . . . . ?
N1 C1 C2 C3 -55.3(3) . . . . ?
N1 C6 C7 Fe1 -163.49(17) . . . . ?
N1 C6 C7 C8 -67.2(3) . . . . ?
N1 C6 C7 C11 105.4(3) . . . . ?
C1 N1 C5 C4 -56.3(3) . . . . ?
C1 N1 C6 O1 173.0(2) . . . . ?
C1 N1 C6 C7 -5.6(3) . . . . ?
C1 C2 C3 C4 53.5(3) . . . . ?
C2 C3 C4 C5 -51.9(4) . . . . ?
C3 C4 C5 N1 52.1(3) . . . . ?
C5 N1 C1 C2 58.1(3) . . . . ?
C5 N1 C6 O1 -8.2(4) . . . . ?
C5 N1 C6 C7 173.2(2) . . . . ?
C6 N1 C1 C2 -123.1(3) . . . . ?
C6 N1 C5 C4 124.8(3) . . . . ?
C6 C7 C8 Fe1 -127.0(2) . . . . ?
C6 C7 C8 C9 174.2(2) . . . . ?
C6 C7 C8 C17 -5.0(4) . . . . ?
C6 C7 C11 Fe1 126.2(2) . . . . ?
C6 C7 C11 C10 -174.1(2) . . . . ?
C7 C8 C9 Fe1 58.40(16) . . . . ?
C7 C8 C9 C10 -1.0(3) . . . . ?
C7 C8 C17 C18 -24.3(3) . . . . ?
C7 C8 C17 C26 154.1(2) . . . . ?
C8 C7 C11 Fe1 -59.94(16) . . . . ?
C8 C7 C11 C10 -0.2(3) . . . . ?
C8 C9 C10 Fe1 59.27(17) . . . . ?
C8 C9 C10 C11 0.8(3) . . . . ?
C8 C17 C26 C27 -178.8(2) . . . . ?
C9 C8 C17 C18 156.6(2) . . . . ?
C9 C8 C17 C26 -25.0(4) . . . . ?
C9 C10 C11 Fe1 58.80(19) . . . . ?
C9 C10 C11 C7 -0.4(3) . . . . ?
C11 C7 C8 Fe1 59.56(17) . . . . ?
C11 C7 C8 C9 0.7(3) . . . . ?
C11 C7 C8 C17 -178.5(2) . . . . ?
C12 C13 C14 Fe1 -58.7(2) . . . . ?
C12 C13 C14 C15 1.3(4) . . . . ?
C13 C12 C16 Fe1 60.5(2) . . . . ?
C13 C12 C16 C15 1.2(4) . . . . ?
C13 C14 C15 Fe1 -60.2(2) . . . . ?
C13 C14 C15 C16 -0.6(4) . . . . ?
C14 C15 C16 Fe1 -59.9(2) . . . . ?
C14 C15 C16 C12 -0.4(4) . . . . ?
C16 C12 C13 Fe1 -60.2(3) . . . . ?
C16 C12 C13 C14 -1.6(4) . . . . ?
C17 C8 C9 Fe1 -122.3(2) . . . . ?
C17 C8 C9 C10 178.3(2) . . . . ?
C17 C26 C27 C28 -12.8(4) . . . . ?
C17 C26 C27 C32 166.2(3) . . . . ?
C18 C17 C26 C27 -0.6(4) . . . . ?
C19 C20 C21 C22 179.1(2) . . . . ?
C19 C20 C25 C24 -179.5(2) . . . . ?
C20 C21 C22 C23 0.5(4) . . . . ?
C21 C20 C25 C24 0.1(4) . . . . ?
C21 C22 C23 C24 0.1(4) . . . . ?
C22 C23 C24 C25 -0.5(4) . . . . ?
C23 C24 C25 C20 0.5(4) . . . . ?
C25 C20 C21 C22 -0.5(4) . . . . ?
C26 C27 C28 C29 177.4(3) . . . . ?
C26 C27 C32 C31 -178.2(3) . . . . ?
C27 C28 C29 C30 1.2(5) . . . . ?
C28 C27 C32 C31 0.9(5) . . . . ?
C28 C29 C30 C31 -0.1(5) . . . . ?
C29 C30 C31 C32 -0.5(6) . . . . ?
C30 C31 C32 C27 0.1(6) . . . . ?
C32 C27 C28 C29 -1.6(4) . . . . ?

_shelx_res_file                  
;
    190615_s1_ylp.res created by SHELXL-2014/7

TITL 190615_s1_ylp_a.res in Pbcn
REM Old TITL 190615_s1_ylp in Pbcn
REM SHELXT solution in Pbcn
REM R1 0.178, Rweak 0.141, Alpha 0.028, Orientation as input
REM Formula found by SHELXT: C58 N8 O3 Fe2
CELL 0.71073 13.4843 14.5316 26.5664 90 90 90
ZERR 8 0.0005 0.0006 0.001 0 0 0
LATT 1
SYMM 0.5-X,0.5-Y,0.5+Z
SYMM -X,+Y,0.5-Z
SYMM 0.5+X,0.5-Y,-Z
SFAC C H Fe N O
UNIT 256 240 8 8 12

L.S. 4 0 0
PLAN  20
SIZE 0.25 0.3 0.35
TEMP 20
htab
conf
list 4
fmap 2 53
acta
SHEL 999 0.8
REM <olex2.extras>
REM <HklSrc "%.\\190615_s1_ylp.hkl">
REM </olex2.extras>

WGHT    0.047500
FVAR       0.20961
FE1   3    0.728451    0.661489    0.227465    11.00000    0.04175    0.04846 =
         0.04051   -0.00938   -0.00283    0.00960
O1    5    0.907279    0.599828    0.318991    11.00000    0.06213    0.05224 =
         0.05256   -0.00412   -0.00462    0.02370
N1    4    0.906207    0.737132    0.357995    11.00000    0.04591    0.04825 =
         0.04636   -0.00268   -0.01026    0.00011
C1    1    0.885219    0.835324    0.360159    11.00000    0.05696    0.05430 =
         0.06363   -0.01387   -0.00563    0.00284
AFIX  23
H1A   2    0.842489    0.848242    0.388670    11.00000   -1.20000
H1B   2    0.850850    0.854119    0.329776    11.00000   -1.20000
AFIX   0
C2    1    0.980350    0.888856    0.365237    11.00000    0.06973    0.06141 =
         0.07122   -0.02151    0.00224   -0.00966
AFIX  23
H2A   2    0.965196    0.953770    0.368871    11.00000   -1.20000
H2B   2    1.019643    0.881213    0.334940    11.00000   -1.20000
AFIX   0
C3    1    1.039800    0.856834    0.410302    11.00000    0.06747    0.10110 =
         0.07929   -0.02752   -0.01135   -0.01704
AFIX  23
H3A   2    1.103316    0.888162    0.410684    11.00000   -1.20000
H3B   2    1.004723    0.872892    0.440946    11.00000   -1.20000
AFIX   0
C4    1    1.056634    0.754041    0.408912    11.00000    0.05594    0.10237 =
         0.05731   -0.00492   -0.01639   -0.00062
AFIX  23
H4A   2    1.087536    0.734717    0.440143    11.00000   -1.20000
H4B   2    1.101633    0.739352    0.381582    11.00000   -1.20000
AFIX   0
C5    1    0.960109    0.701364    0.401678    11.00000    0.06416    0.07977 =
         0.04351    0.00259   -0.00883   -0.00023
AFIX  23
H5A   2    0.974383    0.636568    0.396731    11.00000   -1.20000
H5B   2    0.919348    0.707407    0.431581    11.00000   -1.20000
AFIX   0
C6    1    0.878746    0.680421    0.320528    11.00000    0.03268    0.04714 =
         0.03848   -0.00345    0.00606    0.00226
C7    1    0.814036    0.721544    0.280559    11.00000    0.03546    0.03375 =
         0.03778   -0.00022    0.00166    0.00427
C8    1    0.714132    0.753536    0.284887    11.00000    0.03787    0.03070 =
         0.03622   -0.00273    0.00021    0.00417
C9    1    0.688147    0.795025    0.238125    11.00000    0.04405    0.04516 =
         0.04010    0.00669    0.00302    0.01145
AFIX  43
H9    2    0.627033    0.820915    0.230206    11.00000   -1.20000
AFIX   0
C10   1    0.770842    0.790068    0.206024    11.00000    0.05588    0.06130 =
         0.04509    0.01433    0.00971    0.00466
AFIX  43
H10   2    0.773935    0.812855    0.173349    11.00000   -1.20000
AFIX   0
C11   1    0.848142    0.744877    0.231588    11.00000    0.03912    0.06433 =
         0.04480    0.00658    0.00863    0.00646
AFIX  43
H11   2    0.910809    0.732412    0.218657    11.00000   -1.20000
AFIX   0
C12   1    0.735022    0.523148    0.237378    11.00000    0.09147    0.04548 =
         0.13116   -0.02614   -0.04535    0.01848
AFIX  43
H12   2    0.770966    0.493355    0.262418    11.00000   -1.20000
AFIX   0
C13   1    0.636124    0.552776    0.240837    11.00000    0.07055    0.04469 =
         0.10184   -0.00930   -0.01708   -0.00728
AFIX  43
H13   2    0.594326    0.544855    0.268343    11.00000   -1.20000
AFIX   0
C14   1    0.611473    0.596674    0.195183    11.00000    0.06357    0.07222 =
         0.09331   -0.01773   -0.03161    0.00021
AFIX  43
H14   2    0.550854    0.623850    0.187579    11.00000   -1.20000
AFIX   0
C15   1    0.693295    0.592339    0.163534    11.00000    0.09654    0.13006 =
         0.06700   -0.05252   -0.01868    0.00978
AFIX  43
H15   2    0.697251    0.615485    0.130959    11.00000   -1.20000
AFIX   0
C16   1    0.769277    0.546337    0.189937    11.00000    0.07676    0.10539 =
         0.13687   -0.08815   -0.01168    0.03178
AFIX  43
H16   2    0.832258    0.533630    0.177478    11.00000   -1.20000
AFIX   0
C17   1    0.648821    0.746717    0.329511    11.00000    0.03616    0.03477 =
         0.03394    0.00089   -0.00052    0.00235
C18   1    0.670381    0.675069    0.364814    11.00000    0.03516    0.04105 =
         0.03962   -0.00120    0.00595    0.00629
C19   1    0.691865    0.615117    0.393618    11.00000    0.04298    0.04405 =
         0.04201   -0.00031    0.00319    0.00549
C20   1    0.714341    0.544947    0.429939    11.00000    0.04456    0.03599 =
         0.03788    0.00217   -0.00212    0.00167
C21   1    0.796984    0.489005    0.424569    11.00000    0.05259    0.05111 =
         0.05120    0.00736    0.00914    0.00829
AFIX  43
H21   2    0.838428    0.495984    0.396849    11.00000   -1.20000
AFIX   0
C22   1    0.817684    0.422934    0.460411    11.00000    0.06681    0.05664 =
         0.06920    0.01188    0.00185    0.02345
AFIX  43
H22   2    0.873408    0.385787    0.456858    11.00000   -1.20000
AFIX   0
C23   1    0.756655    0.411768    0.501164    11.00000    0.07532    0.05366 =
         0.05514    0.01945   -0.01021    0.00237
AFIX  43
H23   2    0.771180    0.367140    0.525148    11.00000   -1.20000
AFIX   0
C24   1    0.674545    0.465878    0.506748    11.00000    0.06422    0.05807 =
         0.04965    0.01320    0.00816   -0.00003
AFIX  43
H24   2    0.632998    0.457745    0.534334    11.00000   -1.20000
AFIX   0
C25   1    0.653386    0.532451    0.471492    11.00000    0.05018    0.05233 =
         0.04973    0.00525    0.00474    0.00790
AFIX  43
H25   2    0.597677    0.569444    0.475550    11.00000   -1.20000
AFIX   0
C26   1    0.574631    0.808041    0.335959    11.00000    0.04403    0.04127 =
         0.03628    0.00140    0.00089    0.00581
AFIX  43
H26   2    0.568998    0.851417    0.310379    11.00000   -1.20000
AFIX   0
C27   1    0.501578    0.817838    0.376369    11.00000    0.03623    0.05144 =
         0.03557   -0.00432   -0.00432    0.01069
C28   1    0.482038    0.753090    0.413433    11.00000    0.05197    0.04904 =
         0.06271    0.00101    0.01496    0.00368
AFIX  43
H28   2    0.515240    0.697006    0.412838    11.00000   -1.20000
AFIX   0
C29   1    0.414273    0.770373    0.451146    11.00000    0.06911    0.07158 =
         0.05647    0.00771    0.01946    0.00124
AFIX  43
H29   2    0.403130    0.726527    0.476011    11.00000   -1.20000
AFIX   0
C30   1    0.363756    0.851206    0.452097    11.00000    0.08528    0.11131 =
         0.05742    0.00547    0.03065    0.04381
AFIX  43
H30   2    0.317997    0.862733    0.477519    11.00000   -1.20000
AFIX   0
C31   1    0.380333    0.915117    0.415781    11.00000    0.13576    0.12174 =
         0.06433    0.02345    0.04181    0.09005
AFIX  43
H31   2    0.345376    0.970280    0.416232    11.00000   -1.20000
AFIX   0
C32   1    0.448775    0.898706    0.378185    11.00000    0.08622    0.08385 =
         0.04947    0.01687    0.01693    0.04817
AFIX  43
H32   2    0.459364    0.943216    0.353612    11.00000   -1.20000
AFIX   0

O2    5    1.000000    0.480490    0.250000    10.50000    0.07528    0.04080 =
         0.07189    0.00000    0.02439    0.00000
H2    2    0.966764    0.517568    0.269221    11.00000    0.09350
HKLF 4

REM  190615_s1_ylp_a.res in Pbcn
REM R1 =  0.0448 for    3406 Fo > 4sig(Fo)  and  0.0858 for all    5325 data
REM    325 parameters refined using      0 restraints

END

WGHT      0.0474      0.0000

REM Instructions for potential hydrogen bonds
HTAB O2 O1

REM Highest difference peak  0.327,  deepest hole -0.373,  1-sigma level  0.045
Q1    1   0.8057  0.6748  0.2235  11.00000  0.05    0.33
Q2    1   0.6515  0.6770  0.2273  11.00000  0.05    0.26
Q3    1   0.7001  0.6486  0.3596  11.00000  0.05    0.19
Q4    1   0.7286  0.6622  0.1761  11.00000  0.05    0.18
Q5    1   0.7213  0.6612  0.1180  11.00000  0.05    0.16
Q6    1   0.6531  0.5980  0.1752  11.00000  0.05    0.15
Q7    1   0.6443  0.6266  0.3791  11.00000  0.05    0.15
Q8    1   0.7972  0.5842  0.1808  11.00000  0.05    0.15
Q9    1   0.7029  0.6952  0.3768  11.00000  0.05    0.15
Q10   1   0.6909  0.5812  0.4143  11.00000  0.05    0.15
Q11   1   0.6366  0.6446  0.3857  11.00000  0.05    0.15
Q12   1   0.6103  0.7593  0.2222  11.00000  0.05    0.15
Q13   1   0.7320  0.8034  0.2222  11.00000  0.05    0.15
Q14   1   0.7258  0.5565  0.1779  11.00000  0.05    0.15
Q15   1   0.7528  0.7784  0.2985  11.00000  0.05    0.14
Q16   1   0.7637  0.6358  0.2628  11.00000  0.05    0.14
Q17   1   0.3074  0.9427  0.4019  11.00000  0.05    0.14
Q18   1   0.5147  0.7885  0.3427  11.00000  0.05    0.14
Q19   1   0.6558  0.7832  0.3351  11.00000  0.05    0.14
Q20   1   0.6847  0.7236  0.2956  11.00000  0.05    0.14
;
_shelx_res_checksum              89795
_olex2_date_sample_data_collection 2009-06-08
_olex2_submission_special_instructions 'No special instructions were received'
_oxdiff_exptl_absorpt_empirical_details 
;
Empirical correction (ABSPACK) includes:
- Absorption correction using spherical harmonics
- Frame scaling
;
_oxdiff_exptl_absorpt_empirical_full_max 1.142
_oxdiff_exptl_absorpt_empirical_full_min 0.852
####################################################################### 
# 
# This file contains crystal structure data downloaded from the 
# Cambridge Structural Database (CSD) hosted by the Cambridge 
# Crystallographic Data Centre (CCDC).
# 
# Full information about CCDC data access policies and citation 
# guidelines are available at http://www.ccdc.cam.ac.uk/access/V1 
# 
# Audit and citation data items may have been added by the CCDC. 
# Please retain this information to preserve the provenance of 
# this file and to allow appropriate attribution of the data. 
# 
#######################################################################

data_ylp-0102
_database_code_depnum_ccdc_archive 'CCDC 1939372'
loop_
_audit_author_name
_audit_author_address
'Lipeng Yan'
;Sichuan University
China
;
_audit_update_record             
;
2019-07-09 deposited with the CCDC.	2020-09-15 downloaded from the CCDC.
;
_audit_creation_date             2018-01-04
_audit_creation_method           
;
Olex2 1.2
(compiled 2017.07.20 svn.r3457 for OlexSys, GUI svn.r5370)
;
_shelx_SHELXL_version_number     2014/7
_chemical_name_common            ?
_chemical_name_systematic        ?
_chemical_formula_moiety         'C34 H27 Fe N O S'
_chemical_formula_sum            'C34 H27 Fe N O S'
_chemical_formula_weight         553.47
_chemical_melting_point          ?
loop_
_atom_type_symbol
_atom_type_description
_atom_type_scat_dispersion_real
_atom_type_scat_dispersion_imag
_atom_type_scat_source
C C 0.0181 0.0091 'International Tables Vol C Tables 4.2.6.8 and 6.1.1.4'
H H 0.0000 0.0000 'International Tables Vol C Tables 4.2.6.8 and 6.1.1.4'
Fe Fe -1.1336 3.1974 'International Tables Vol C Tables 4.2.6.8 and 6.1.1.4'
N N 0.0311 0.0180 'International Tables Vol C Tables 4.2.6.8 and 6.1.1.4'
O O 0.0492 0.0322 'International Tables Vol C Tables 4.2.6.8 and 6.1.1.4'
S S 0.3331 0.5567 'International Tables Vol C Tables 4.2.6.8 and 6.1.1.4'

_shelx_space_group_comment       
;
The symmetry employed for this shelxl refinement is uniquely defined
by the following loop, which should always be used as a source of
symmetry information in preference to the above space-group names.
They are only intended as comments.
;
_space_group_crystal_system      monoclinic
_space_group_IT_number           14
_space_group_name_H-M_alt        'P 1 21/n 1'
_space_group_name_Hall           '-P 2yn'
loop_
_space_group_symop_operation_xyz
'x, y, z'
'-x+1/2, y+1/2, -z+1/2'
'-x, -y, -z'
'x-1/2, -y-1/2, z-1/2'

_cell_length_a                   8.89899(10)
_cell_length_b                   15.8901(2)
_cell_length_c                   19.5785(2)
_cell_angle_alpha                90
_cell_angle_beta                 97.0681(12)
_cell_angle_gamma                90
_cell_volume                     2747.48(6)
_cell_formula_units_Z            4
_cell_measurement_reflns_used    5919
_cell_measurement_temperature    293.06(10)
_cell_measurement_theta_max      72.4780
_cell_measurement_theta_min      5.3200
_shelx_estimated_absorpt_T_max   ?
_shelx_estimated_absorpt_T_min   ?
_exptl_absorpt_coefficient_mu    5.317
_exptl_absorpt_correction_T_max  1.00000
_exptl_absorpt_correction_T_min  0.42642
_exptl_absorpt_correction_type   multi-scan
_exptl_absorpt_process_details   
;
CrysAlisPro, Agilent Technologies,
Version 1.171.37.35 (release 13-08-2014 CrysAlis171 .NET)
(compiled Aug 13 2014,18:06:01)
Empirical absorption correction using spherical harmonics,
 implemented in SCALE3 ABSPACK scaling algorithm.
;
_exptl_absorpt_special_details   ?
_exptl_crystal_colour            'dull orangish yellow'
_exptl_crystal_colour_lustre     dull
_exptl_crystal_colour_modifier   orangish
_exptl_crystal_colour_primary    yellow
_exptl_crystal_density_diffrn    1.338
_exptl_crystal_density_meas      ?
_exptl_crystal_density_method    ?
_exptl_crystal_description       plate
_exptl_crystal_F_000             1152
_exptl_crystal_size_max          0.4
_exptl_crystal_size_mid          0.2
_exptl_crystal_size_min          0.1
_exptl_transmission_factor_max   ?
_exptl_transmission_factor_min   ?
_diffrn_reflns_av_R_equivalents  0.0423
_diffrn_reflns_av_unetI/netI     0.0387
_diffrn_reflns_Laue_measured_fraction_full 0.999
_diffrn_reflns_Laue_measured_fraction_max 0.978
_diffrn_reflns_limit_h_max       11
_diffrn_reflns_limit_h_min       -6
_diffrn_reflns_limit_k_max       19
_diffrn_reflns_limit_k_min       -19
_diffrn_reflns_limit_l_max       23
_diffrn_reflns_limit_l_min       -24
_diffrn_reflns_number            15337
_diffrn_reflns_point_group_measured_fraction_full 0.999
_diffrn_reflns_point_group_measured_fraction_max 0.978
_diffrn_reflns_theta_full        67.684
_diffrn_reflns_theta_max         72.595
_diffrn_reflns_theta_min         4.551
_diffrn_ambient_environment      air
_diffrn_ambient_temperature      293.06(10)
_diffrn_detector                 'CCD plate'
_diffrn_detector_area_resol_mean 15.9595
_diffrn_detector_type            EosS2
_diffrn_measured_fraction_theta_full 0.999
_diffrn_measured_fraction_theta_max 0.978
_diffrn_measurement_details      
;
#__ type_ start__ end____ width___ exp.time_
  1 omega    1.00   75.00   1.0000    3.7650
omega____ theta____ kappa____ phi______ frames
    -       36.5421  -99.0000 -120.0000 74

#__ type_ start__ end____ width___ exp.time_
  2 omega  -31.00   63.00   1.0000    3.7650
omega____ theta____ kappa____ phi______ frames
    -       36.5421  -77.0000   90.0000 94

#__ type_ start__ end____ width___ exp.time_
  3 omega   23.00   90.00   1.0000    3.7650
omega____ theta____ kappa____ phi______ frames
    -       36.5421 -125.0000 -180.0000 67

#__ type_ start__ end____ width___ exp.time_
  4 omega   20.00  104.00   1.0000    3.7650
omega____ theta____ kappa____ phi______ frames
    -       36.5421   57.0000   60.0000 84

#__ type_ start__ end____ width___ exp.time_
  5 omega  -33.00   55.00   1.0000    3.7650
omega____ theta____ kappa____ phi______ frames
    -       36.5421  -38.0000  150.0000 88

#__ type_ start__ end____ width___ exp.time_
  6 omega   20.00  104.00   1.0000    3.7650
omega____ theta____ kappa____ phi______ frames
    -       36.5421   57.0000    0.0000 84

#__ type_ start__ end____ width___ exp.time_
  7 omega  100.00  178.00   1.0000   15.0600
omega____ theta____ kappa____ phi______ frames
    -      108.0000  111.0000 -180.0000 78

#__ type_ start__ end____ width___ exp.time_
  8 omega   41.00  126.00   1.0000   15.0600
omega____ theta____ kappa____ phi______ frames
    -      108.0000  -61.0000 -150.0000 85

#__ type_ start__ end____ width___ exp.time_
  9 omega   87.00  178.00   1.0000   15.0600
omega____ theta____ kappa____ phi______ frames
    -      108.0000   30.0000    0.0000 91

#__ type_ start__ end____ width___ exp.time_
 10 omega   38.00  116.00   1.0000   15.0600
omega____ theta____ kappa____ phi______ frames
    -      108.0000 -111.0000   30.0000 78

#__ type_ start__ end____ width___ exp.time_
 11 omega   38.00   91.00   1.0000   15.0600
omega____ theta____ kappa____ phi______ frames
    -      108.0000  -30.0000  -60.0000 53

#__ type_ start__ end____ width___ exp.time_
 12 omega   38.00   91.00   1.0000   15.0600
omega____ theta____ kappa____ phi______ frames
    -      108.0000  -30.0000  150.0000 53

#__ type_ start__ end____ width___ exp.time_
 13 omega   39.00  109.00   1.0000   15.0600
omega____ theta____ kappa____ phi______ frames
    -      108.0000  -94.0000   60.0000 70

#__ type_ start__ end____ width___ exp.time_
 14 omega   39.00  109.00   1.0000   15.0600
omega____ theta____ kappa____ phi______ frames
    -      108.0000  -94.0000  150.0000 70

#__ type_ start__ end____ width___ exp.time_
 15 omega    2.00   29.00   1.0000    3.7650
omega____ theta____ kappa____ phi______ frames
    -       36.5421   91.0000  -74.7213 27

#__ type_ start__ end____ width___ exp.time_
 16 omega  -33.00   43.00   1.0000    3.7650
omega____ theta____ kappa____ phi______ frames
    -       36.5421  -38.0000  -90.0000 76

#__ type_ start__ end____ width___ exp.time_
 17 omega   10.00  104.00   1.0000    3.7650
omega____ theta____ kappa____ phi______ frames
    -       36.5421   77.0000 -180.0000 94
;
_diffrn_measurement_device       'four-circle diffractometer'
_diffrn_measurement_device_type  'New Gemini, Dual, Cu at zero, EosS2'
_diffrn_measurement_method       '\w scans'
_diffrn_orient_matrix_UB_11      0.0271606000
_diffrn_orient_matrix_UB_12      0.0818469000
_diffrn_orient_matrix_UB_13      0.0418845000
_diffrn_orient_matrix_UB_21      0.0944438000
_diffrn_orient_matrix_UB_22      -0.0491560000
_diffrn_orient_matrix_UB_23      0.0580539000
_diffrn_orient_matrix_UB_31      0.1441539000
_diffrn_orient_matrix_UB_32      0.0167815000
_diffrn_orient_matrix_UB_33      -0.0340981000
_diffrn_radiation_monochromator  graphite
_diffrn_radiation_probe          x-ray
_diffrn_radiation_type           CuK\a
_diffrn_radiation_wavelength     1.54184
_diffrn_source                   'Enhance (Cu) X-ray Source'
_reflns_Friedel_coverage         0.000
_reflns_Friedel_fraction_full    .
_reflns_Friedel_fraction_max     .
_reflns_number_gt                4406
_reflns_number_total             5337
_reflns_odcompleteness_completeness 99.90
_reflns_odcompleteness_iscentric 1
_reflns_odcompleteness_theta     66.97
_reflns_special_details          
;
 Reflections were merged by SHELXL according to the crystal
 class for the calculation of statistics and refinement.
 
 _reflns_Friedel_fraction is defined as the number of unique
 Friedel pairs measured divided by the number that would be
 possible theoretically, ignoring centric projections and
 systematic absences.
;
_reflns_threshold_expression     'I > 2\s(I)'
_computing_cell_refinement       
;
CrysAlisPro, Agilent Technologies,
Version 1.171.37.35 (release 13-08-2014 CrysAlis171 .NET)
(compiled Aug 13 2014,18:06:01)
;
_computing_data_collection       
;
CrysAlisPro, Agilent Technologies,
Version 1.171.37.35 (release 13-08-2014 CrysAlis171 .NET)
(compiled Aug 13 2014,18:06:01)
;
_computing_data_reduction        
;
CrysAlisPro, Agilent Technologies,
Version 1.171.37.35 (release 13-08-2014 CrysAlis171 .NET)
(compiled Aug 13 2014,18:06:01)
;
_computing_molecular_graphics    'Olex2 (Dolomanov et al., 2009)'
_computing_publication_material  'Olex2 (Dolomanov et al., 2009)'
_computing_structure_refinement  'ShelXL (Sheldrick, 2015)'
_computing_structure_solution    'ShelXT (Sheldrick, 2015)'
_refine_diff_density_max         0.330
_refine_diff_density_min         -0.364
_refine_diff_density_rms         0.071
_refine_ls_extinction_coef       .
_refine_ls_extinction_method     none
_refine_ls_goodness_of_fit_ref   1.018
_refine_ls_hydrogen_treatment    constr
_refine_ls_matrix_type           full
_refine_ls_number_parameters     344
_refine_ls_number_reflns         5337
_refine_ls_number_restraints     0
_refine_ls_R_factor_all          0.0630
_refine_ls_R_factor_gt           0.0522
_refine_ls_restrained_S_all      1.018
_refine_ls_shift/su_max          0.001
_refine_ls_shift/su_mean         0.000
_refine_ls_structure_factor_coef Fsqd
_refine_ls_weighting_details     
'w=1/[\s^2^(Fo^2^)+(0.0970P)^2^+0.1060P] where P=(Fo^2^+2Fc^2^)/3'
_refine_ls_weighting_scheme      calc
_refine_ls_wR_factor_gt          0.1381
_refine_ls_wR_factor_ref         0.1473
_refine_special_details          ?
_olex2_refinement_description    
;
1. Fixed Uiso
 At 1.2 times of:
  All C(H) groups
 At 1.5 times of:
  All C(H,H,H) groups
2.a Aromatic/amide H refined with riding coordinates:
 C00D(H00D), C00E(H00E), C00G(H00G), C00H(H00H), C00I(H00I), C00J(H00J),
 C00K(H00K), C00L(H00L), C00M(H00M), C00N(H00N), C00O(H00O), C00P(H00P),
 C00Q(H00Q), C00R(H00R), C00S(H00S), C00T(H00T), C00U(H00U), C00W(H00W),
 C00X(H00X), C00Y(H00Y), C00Z(H00Z), C010(H010), C011(H011), C012(H012)
2.b Idealised Me refined as rotating group:
 C00V(H00A,H00B,H00C)
;
_atom_sites_solution_hydrogens   geom
_atom_sites_solution_primary     direct
_atom_sites_solution_secondary   ?
loop_
_atom_site_label
_atom_site_type_symbol
_atom_site_fract_x
_atom_site_fract_y
_atom_site_fract_z
_atom_site_U_iso_or_equiv
_atom_site_adp_type
_atom_site_occupancy
_atom_site_site_symmetry_order
_atom_site_calc_flag
_atom_site_refinement_flags_posn
_atom_site_refinement_flags_adp
_atom_site_refinement_flags_occupancy
_atom_site_disorder_assembly
_atom_site_disorder_group
Fe01 Fe 0.60103(4) 0.81983(3) 0.53886(2) 0.03841(15) Uani 1 1 d . . . . .
S002 S 0.19555(9) 0.54893(5) 0.51901(4) 0.0502(2) Uani 1 1 d . . . . .
O003 O 0.2958(2) 0.93443(12) 0.56657(11) 0.0490(5) Uani 1 1 d . . . . .
N004 N 0.1203(2) 0.87098(15) 0.48984(12) 0.0455(5) Uani 1 1 d . . . . .
C005 C 0.3354(3) 0.68818(16) 0.50699(14) 0.0390(5) Uani 1 1 d . . . . .
C006 C 0.3062(3) 0.61318(17) 0.47385(14) 0.0426(6) Uani 1 1 d . . . . .
C007 C 0.1891(3) 0.62279(18) 0.58363(14) 0.0450(6) Uani 1 1 d . . . . .
C008 C 0.3931(3) 0.84509(17) 0.48676(13) 0.0362(5) Uani 1 1 d . . . . .
C009 C 0.1107(3) 0.60652(19) 0.64429(14) 0.0469(6) Uani 1 1 d . . . . .
C00A C 0.0764(3) 0.82342(19) 0.42975(16) 0.0480(7) Uani 1 1 d . . . . .
C00B C 0.3529(3) 0.58429(18) 0.40737(14) 0.0438(6) Uani 1 1 d . . . . .
C00C C 0.2579(3) 0.88269(16) 0.51247(13) 0.0387(5) Uani 1 1 d . . . . .
C00D C 0.4145(4) 0.5050(2) 0.40103(17) 0.0603(8) Uani 1 1 d . . . . .
H00D H 0.4209 0.4676 0.4378 0.072 Uiso 1 1 calc R . . . .
C00E C 0.5618(3) 0.74887(18) 0.45153(13) 0.0426(6) Uani 1 1 d . . . . .
H00E H 0.6103 0.6987 0.4432 0.051 Uiso 1 1 calc R . . . .
C00F C 0.4248(3) 0.75633(16) 0.48257(13) 0.0362(5) Uani 1 1 d . . . . .
C00G C 0.2677(3) 0.69275(17) 0.56928(14) 0.0414(6) Uani 1 1 d . . . . .
H00G H 0.2766 0.7398 0.5978 0.050 Uiso 1 1 calc R . . . .
C00H C -0.0662(4) 0.7096(3) 0.3736(3) 0.0799(12) Uani 1 1 d . . . . .
H00H H -0.1243 0.6613 0.3764 0.096 Uiso 1 1 calc R . . . .
C00I C 0.5085(3) 0.89040(17) 0.45737(13) 0.0409(6) Uani 1 1 d . . . . .
H00I H 0.5151 0.9485 0.4532 0.049 Uiso 1 1 calc R . . . .
C00J C -0.0104(3) 0.7513(2) 0.43324(18) 0.0594(8) Uani 1 1 d . . . . .
H00J H -0.0309 0.7311 0.4757 0.071 Uiso 1 1 calc R . . . .
C00K C 0.3405(3) 0.6379(2) 0.35126(15) 0.0501(7) Uani 1 1 d . . . . .
H00K H 0.2975 0.6909 0.3547 0.060 Uiso 1 1 calc R . . . .
C00L C 0.6113(3) 0.83042(18) 0.43568(13) 0.0432(6) Uani 1 1 d . . . . .
H00L H 0.6968 0.8427 0.4146 0.052 Uiso 1 1 calc R . . . .
C00M C 0.1056(5) 0.8520(3) 0.36565(18) 0.0717(10) Uani 1 1 d . . . . .
H00M H 0.1636 0.9002 0.3624 0.086 Uiso 1 1 calc R . . . .
C00N C 0.4665(5) 0.4813(3) 0.3402(2) 0.0794(11) Uani 1 1 d . . . . .
H00N H 0.5095 0.4284 0.3364 0.095 Uiso 1 1 calc R . . . .
C00O C 0.3911(4) 0.6140(2) 0.29011(17) 0.0642(9) Uani 1 1 d . . . . .
H00O H 0.3820 0.6506 0.2528 0.077 Uiso 1 1 calc R . . . .
C00P C 0.4549(5) 0.5359(3) 0.2848(2) 0.0784(11) Uani 1 1 d . . . . .
H00P H 0.4901 0.5198 0.2439 0.094 Uiso 1 1 calc R . . . .
C00Q C -0.0340(5) 0.5776(3) 0.7606(2) 0.0824(12) Uani 1 1 d . . . . .
H00Q H -0.0797 0.5671 0.7999 0.099 Uiso 1 1 calc R . . . .
C00R C 0.1107(5) 0.6661(2) 0.69587(19) 0.0735(11) Uani 1 1 d . . . . .
H00R H 0.1607 0.7169 0.6919 0.088 Uiso 1 1 calc R . . . .
C00S C 0.0329(4) 0.5331(3) 0.65188(18) 0.0711(10) Uani 1 1 d . . . . .
H00S H 0.0281 0.4925 0.6175 0.085 Uiso 1 1 calc R . . . .
C00T C 0.8151(4) 0.8365(3) 0.58669(19) 0.0768(12) Uani 1 1 d . . . . .
H00T H 0.9000 0.8463 0.5645 0.092 Uiso 1 1 calc R . . . .
C00U C 0.0378(6) 0.6516(3) 0.7532(2) 0.0857(13) Uani 1 1 d . . . . .
H00U H 0.0380 0.6930 0.7868 0.103 Uiso 1 1 calc R . . . .
C00V C 0.1740(4) 0.9777(2) 0.5933(2) 0.0690(10) Uani 1 1 d . . . . .
H00A H 0.1149 1.0075 0.5567 0.103 Uiso 1 1 calc GR . . . .
H00B H 0.2147 1.0168 0.6281 0.103 Uiso 1 1 calc GR . . . .
H00C H 0.1111 0.9376 0.6130 0.103 Uiso 1 1 calc GR . . . .
C00W C -0.0385(5) 0.5184(3) 0.7098(2) 0.0895(14) Uani 1 1 d . . . . .
H00W H -0.0898 0.4680 0.7140 0.107 Uiso 1 1 calc R . . . .
C00X C -0.0372(6) 0.7382(4) 0.3104(2) 0.0948(16) Uani 1 1 d . . . . .
H00X H -0.0756 0.7099 0.2705 0.114 Uiso 1 1 calc R . . . .
C00Y C 0.0494(8) 0.8095(3) 0.3070(2) 0.1008(17) Uani 1 1 d . . . . .
H00Y H 0.0702 0.8291 0.2644 0.121 Uiso 1 1 calc R . . . .
C00Z C 0.7182(5) 0.8983(3) 0.60847(19) 0.0806(12) Uani 1 1 d . . . . .
H00Z H 0.7275 0.9562 0.6037 0.097 Uiso 1 1 calc R . . . .
C010 C 0.6048(5) 0.8557(4) 0.63873(17) 0.0835(14) Uani 1 1 d . . . . .
H010 H 0.5249 0.8806 0.6577 0.100 Uiso 1 1 calc R . . . .
C011 C 0.6328(5) 0.7713(4) 0.63528(18) 0.0867(14) Uani 1 1 d . . . . .
H011 H 0.5741 0.7289 0.6514 0.104 Uiso 1 1 calc R . . . .
C012 C 0.7617(5) 0.7589(3) 0.6041(2) 0.0833(13) Uani 1 1 d . . . . .
H012 H 0.8051 0.7072 0.5961 0.100 Uiso 1 1 calc R . . . .

loop_
_atom_site_aniso_label
_atom_site_aniso_U_11
_atom_site_aniso_U_22
_atom_site_aniso_U_33
_atom_site_aniso_U_23
_atom_site_aniso_U_13
_atom_site_aniso_U_12
Fe01 0.0340(2) 0.0454(3) 0.0359(2) 0.00034(16) 0.00473(16) -0.00580(16)
S002 0.0607(4) 0.0409(4) 0.0488(4) -0.0011(3) 0.0062(3) -0.0160(3)
O003 0.0434(10) 0.0467(11) 0.0585(12) -0.0159(9) 0.0126(9) -0.0061(8)
N004 0.0377(11) 0.0506(13) 0.0486(12) -0.0076(10) 0.0073(10) -0.0007(10)
C005 0.0354(12) 0.0379(13) 0.0429(14) 0.0008(10) 0.0014(10) -0.0012(10)
C006 0.0439(13) 0.0387(13) 0.0439(13) 0.0030(11) 0.0011(11) -0.0005(11)
C007 0.0427(13) 0.0475(15) 0.0433(14) 0.0038(12) -0.0004(11) -0.0080(11)
C008 0.0328(11) 0.0403(13) 0.0348(12) 0.0005(10) 0.0015(9) -0.0040(10)
C009 0.0448(14) 0.0557(17) 0.0396(13) 0.0082(12) 0.0027(11) -0.0094(12)
C00A 0.0377(13) 0.0547(17) 0.0503(16) -0.0112(13) 0.0006(12) 0.0092(12)
C00B 0.0434(13) 0.0424(14) 0.0443(14) -0.0033(12) -0.0005(11) -0.0036(11)
C00C 0.0400(12) 0.0367(13) 0.0405(13) -0.0016(10) 0.0092(10) -0.0041(10)
C00D 0.074(2) 0.0507(17) 0.0531(17) -0.0066(14) -0.0044(15) 0.0098(16)
C00E 0.0391(12) 0.0472(15) 0.0417(13) -0.0084(11) 0.0056(11) -0.0005(11)
C00F 0.0343(11) 0.0371(13) 0.0364(12) -0.0038(10) 0.0010(10) -0.0048(10)
C00G 0.0410(13) 0.0419(14) 0.0415(13) -0.0012(11) 0.0063(11) -0.0053(11)
C00H 0.0535(19) 0.073(2) 0.109(3) -0.037(2) -0.007(2) 0.0011(18)
C00I 0.0432(13) 0.0426(14) 0.0367(12) 0.0035(11) 0.0043(10) -0.0066(11)
C00J 0.0452(15) 0.066(2) 0.0663(19) -0.0138(16) 0.0036(14) 0.0009(14)
C00K 0.0556(16) 0.0463(16) 0.0468(15) -0.0004(12) 0.0001(13) -0.0014(13)
C00L 0.0399(13) 0.0587(17) 0.0325(12) 0.0033(11) 0.0104(10) -0.0069(12)
C00M 0.095(3) 0.068(2) 0.0514(18) 0.0018(17) 0.0059(18) 0.004(2)
C00N 0.092(3) 0.069(2) 0.075(2) -0.023(2) 0.002(2) 0.025(2)
C00O 0.073(2) 0.075(2) 0.0446(16) -0.0013(15) 0.0055(15) -0.0137(18)
C00P 0.083(3) 0.097(3) 0.056(2) -0.024(2) 0.0134(19) 0.006(2)
C00Q 0.086(3) 0.113(3) 0.0525(19) 0.014(2) 0.0238(19) -0.015(2)
C00R 0.104(3) 0.065(2) 0.0546(19) -0.0031(16) 0.025(2) -0.021(2)
C00S 0.085(2) 0.077(2) 0.0523(18) -0.0047(17) 0.0152(17) -0.036(2)
C00T 0.0388(16) 0.136(4) 0.0531(19) -0.014(2) -0.0044(14) -0.022(2)
C00U 0.121(4) 0.089(3) 0.0512(19) -0.002(2) 0.029(2) -0.010(3)
C00V 0.0574(19) 0.070(2) 0.084(2) -0.0337(19) 0.0270(18) -0.0066(16)
C00W 0.104(3) 0.104(3) 0.063(2) 0.004(2) 0.020(2) -0.055(3)
C00X 0.100(3) 0.110(4) 0.065(3) -0.034(3) -0.028(2) 0.030(3)
C00Y 0.148(5) 0.103(4) 0.047(2) -0.003(2) -0.007(3) 0.022(3)
C00Z 0.109(3) 0.066(2) 0.056(2) -0.0113(18) -0.030(2) -0.025(2)
C010 0.066(2) 0.147(4) 0.0355(16) -0.023(2) -0.0005(15) 0.017(3)
C011 0.083(3) 0.127(4) 0.0445(18) 0.033(2) -0.0143(18) -0.033(3)
C012 0.080(3) 0.080(3) 0.078(3) -0.004(2) -0.035(2) 0.023(2)

_geom_special_details            
;
 All esds (except the esd in the dihedral angle between two l.s. planes)
 are estimated using the full covariance matrix.  The cell esds are taken
 into account individually in the estimation of esds in distances, angles
 and torsion angles; correlations between esds in cell parameters are only
 used when they are defined by crystal symmetry.  An approximate (isotropic)
 treatment of cell esds is used for estimating esds involving l.s. planes.
;
loop_
_geom_bond_atom_site_label_1
_geom_bond_atom_site_label_2
_geom_bond_distance
_geom_bond_site_symmetry_2
_geom_bond_publ_flag
Fe01 C008 2.040(2) . ?
Fe01 C00E 2.042(3) . ?
Fe01 C00F 2.066(2) . ?
Fe01 C00I 2.039(3) . ?
Fe01 C00L 2.040(3) . ?
Fe01 C00T 2.034(3) . ?
Fe01 C00Z 2.037(3) . ?
Fe01 C010 2.033(3) . ?
Fe01 C011 2.027(3) . ?
Fe01 C012 2.040(4) . ?
S002 C006 1.735(3) . ?
S002 C007 1.732(3) . ?
O003 C00C 1.350(3) . ?
O003 C00V 1.435(3) . ?
N004 C00A 1.412(4) . ?
N004 C00C 1.264(3) . ?
C005 C006 1.366(4) . ?
C005 C00F 1.459(3) . ?
C005 C00G 1.427(4) . ?
C006 C00B 1.487(4) . ?
C007 C009 1.472(4) . ?
C007 C00G 1.361(4) . ?
C008 C00C 1.485(3) . ?
C008 C00F 1.443(4) . ?
C008 C00I 1.432(3) . ?
C009 C00R 1.384(5) . ?
C009 C00S 1.374(4) . ?
C00A C00J 1.388(5) . ?
C00A C00M 1.389(5) . ?
C00B C00D 1.386(4) . ?
C00B C00K 1.384(4) . ?
C00D H00D 0.9300 . ?
C00D C00N 1.383(5) . ?
C00E H00E 0.9300 . ?
C00E C00F 1.433(3) . ?
C00E C00L 1.415(4) . ?
C00G H00G 0.9300 . ?
C00H H00H 0.9300 . ?
C00H C00J 1.380(5) . ?
C00H C00X 1.372(7) . ?
C00I H00I 0.9300 . ?
C00I C00L 1.422(4) . ?
C00J H00J 0.9300 . ?
C00K H00K 0.9300 . ?
C00K C00O 1.383(4) . ?
C00L H00L 0.9300 . ?
C00M H00M 0.9300 . ?
C00M C00Y 1.372(6) . ?
C00N H00N 0.9300 . ?
C00N C00P 1.383(6) . ?
C00O H00O 0.9300 . ?
C00O C00P 1.374(5) . ?
C00P H00P 0.9300 . ?
C00Q H00Q 0.9300 . ?
C00Q C00U 1.355(6) . ?
C00Q C00W 1.366(6) . ?
C00R H00R 0.9300 . ?
C00R C00U 1.382(5) . ?
C00S H00S 0.9300 . ?
C00S C00W 1.386(5) . ?
C00T H00T 0.9300 . ?
C00T C00Z 1.406(6) . ?
C00T C012 1.379(6) . ?
C00U H00U 0.9300 . ?
C00V H00A 0.9600 . ?
C00V H00B 0.9600 . ?
C00V H00C 0.9600 . ?
C00W H00W 0.9300 . ?
C00X H00X 0.9300 . ?
C00X C00Y 1.376(8) . ?
C00Y H00Y 0.9300 . ?
C00Z H00Z 0.9300 . ?
C00Z C010 1.405(6) . ?
C010 H010 0.9300 . ?
C010 C011 1.368(7) . ?
C011 H011 0.9300 . ?
C011 C012 1.378(7) . ?
C012 H012 0.9300 . ?

loop_
_geom_angle_atom_site_label_1
_geom_angle_atom_site_label_2
_geom_angle_atom_site_label_3
_geom_angle
_geom_angle_site_symmetry_1
_geom_angle_site_symmetry_3
_geom_angle_publ_flag
C008 Fe01 C00E 68.83(10) . . ?
C008 Fe01 C00F 41.14(10) . . ?
C008 Fe01 C00L 68.72(10) . . ?
C00E Fe01 C00F 40.82(10) . . ?
C00I Fe01 C008 41.11(10) . . ?
C00I Fe01 C00E 68.75(11) . . ?
C00I Fe01 C00F 69.16(10) . . ?
C00I Fe01 C00L 40.79(11) . . ?
C00I Fe01 C012 159.24(18) . . ?
C00L Fe01 C00E 40.57(11) . . ?
C00L Fe01 C00F 68.62(10) . . ?
C00T Fe01 C008 160.93(17) . . ?
C00T Fe01 C00E 120.76(14) . . ?
C00T Fe01 C00F 156.34(16) . . ?
C00T Fe01 C00I 123.62(15) . . ?
C00T Fe01 C00L 106.96(13) . . ?
C00T Fe01 C00Z 40.43(17) . . ?
C00T Fe01 C012 39.58(18) . . ?
C00Z Fe01 C008 124.92(16) . . ?
C00Z Fe01 C00E 156.76(17) . . ?
C00Z Fe01 C00F 161.53(17) . . ?
C00Z Fe01 C00I 108.13(15) . . ?
C00Z Fe01 C00L 122.04(15) . . ?
C00Z Fe01 C012 67.04(18) . . ?
C010 Fe01 C008 109.40(14) . . ?
C010 Fe01 C00E 160.24(18) . . ?
C010 Fe01 C00F 124.87(15) . . ?
C010 Fe01 C00I 123.74(17) . . ?
C010 Fe01 C00L 158.69(19) . . ?
C010 Fe01 C00T 67.48(16) . . ?
C010 Fe01 C00Z 40.38(18) . . ?
C010 Fe01 C012 66.66(18) . . ?
C011 Fe01 C008 123.67(15) . . ?
C011 Fe01 C00E 124.02(19) . . ?
C011 Fe01 C00F 108.70(15) . . ?
C011 Fe01 C00I 159.19(19) . . ?
C011 Fe01 C00L 159.3(2) . . ?
C011 Fe01 C00T 66.77(17) . . ?
C011 Fe01 C00Z 66.96(18) . . ?
C011 Fe01 C010 39.4(2) . . ?
C011 Fe01 C012 39.63(19) . . ?
C012 Fe01 C008 158.28(17) . . ?
C012 Fe01 C00E 107.25(15) . . ?
C012 Fe01 C00F 121.99(16) . . ?
C012 Fe01 C00L 123.07(16) . . ?
C007 S002 C006 92.62(13) . . ?
C00C O003 C00V 116.8(2) . . ?
C00C N004 C00A 121.8(2) . . ?
C006 C005 C00F 124.8(2) . . ?
C006 C005 C00G 112.0(2) . . ?
C00G C005 C00F 123.2(2) . . ?
C005 C006 S002 111.0(2) . . ?
C005 C006 C00B 128.9(3) . . ?
C00B C006 S002 120.1(2) . . ?
C009 C007 S002 122.1(2) . . ?
C00G C007 S002 109.8(2) . . ?
C00G C007 C009 128.1(3) . . ?
C00C C008 Fe01 129.22(18) . . ?
C00F C008 Fe01 70.38(14) . . ?
C00F C008 C00C 125.8(2) . . ?
C00I C008 Fe01 69.40(14) . . ?
C00I C008 C00C 125.8(2) . . ?
C00I C008 C00F 108.3(2) . . ?
C00R C009 C007 120.7(3) . . ?
C00S C009 C007 122.1(3) . . ?
C00S C009 C00R 117.2(3) . . ?
C00J C00A N004 119.9(3) . . ?
C00J C00A C00M 118.8(3) . . ?
C00M C00A N004 121.0(3) . . ?
C00D C00B C006 121.0(3) . . ?
C00K C00B C006 120.1(3) . . ?
C00K C00B C00D 118.9(3) . . ?
O003 C00C C008 112.1(2) . . ?
N004 C00C O003 120.1(2) . . ?
N004 C00C C008 127.7(2) . . ?
C00B C00D H00D 119.9 . . ?
C00N C00D C00B 120.2(3) . . ?
C00N C00D H00D 119.9 . . ?
Fe01 C00E H00E 125.8 . . ?
C00F C00E Fe01 70.48(14) . . ?
C00F C00E H00E 125.6 . . ?
C00L C00E Fe01 69.66(15) . . ?
C00L C00E H00E 125.6 . . ?
C00L C00E C00F 108.7(2) . . ?
C005 C00F Fe01 126.64(18) . . ?
C008 C00F Fe01 68.48(13) . . ?
C008 C00F C005 126.0(2) . . ?
C00E C00F Fe01 68.70(14) . . ?
C00E C00F C005 127.2(2) . . ?
C00E C00F C008 106.7(2) . . ?
C005 C00G H00G 122.7 . . ?
C007 C00G C005 114.6(2) . . ?
C007 C00G H00G 122.7 . . ?
C00J C00H H00H 119.5 . . ?
C00X C00H H00H 119.5 . . ?
C00X C00H C00J 121.0(4) . . ?
Fe01 C00I H00I 126.2 . . ?
C008 C00I Fe01 69.49(14) . . ?
C008 C00I H00I 126.2 . . ?
C00L C00I Fe01 69.66(15) . . ?
C00L C00I C008 107.6(2) . . ?
C00L C00I H00I 126.2 . . ?
C00A C00J H00J 120.0 . . ?
C00H C00J C00A 120.0(4) . . ?
C00H C00J H00J 120.0 . . ?
C00B C00K H00K 119.5 . . ?
C00O C00K C00B 121.0(3) . . ?
C00O C00K H00K 119.5 . . ?
Fe01 C00L H00L 126.6 . . ?
C00E C00L Fe01 69.78(15) . . ?
C00E C00L C00I 108.6(2) . . ?
C00E C00L H00L 125.7 . . ?
C00I C00L Fe01 69.55(14) . . ?
C00I C00L H00L 125.7 . . ?
C00A C00M H00M 119.8 . . ?
C00Y C00M C00A 120.4(4) . . ?
C00Y C00M H00M 119.8 . . ?
C00D C00N H00N 119.9 . . ?
C00D C00N C00P 120.2(4) . . ?
C00P C00N H00N 119.9 . . ?
C00K C00O H00O 120.1 . . ?
C00P C00O C00K 119.7(3) . . ?
C00P C00O H00O 120.1 . . ?
C00N C00P H00P 120.0 . . ?
C00O C00P C00N 119.9(3) . . ?
C00O C00P H00P 120.0 . . ?
C00U C00Q H00Q 120.2 . . ?
C00U C00Q C00W 119.5(3) . . ?
C00W C00Q H00Q 120.2 . . ?
C009 C00R H00R 119.3 . . ?
C00U C00R C009 121.4(4) . . ?
C00U C00R H00R 119.3 . . ?
C009 C00S H00S 119.3 . . ?
C009 C00S C00W 121.3(4) . . ?
C00W C00S H00S 119.3 . . ?
Fe01 C00T H00T 125.2 . . ?
C00Z C00T Fe01 69.9(2) . . ?
C00Z C00T H00T 126.1 . . ?
C012 C00T Fe01 70.4(2) . . ?
C012 C00T H00T 126.1 . . ?
C012 C00T C00Z 107.8(4) . . ?
C00Q C00U C00R 120.4(4) . . ?
C00Q C00U H00U 119.8 . . ?
C00R C00U H00U 119.8 . . ?
O003 C00V H00A 109.5 . . ?
O003 C00V H00B 109.5 . . ?
O003 C00V H00C 109.5 . . ?
H00A C00V H00B 109.5 . . ?
H00A C00V H00C 109.5 . . ?
H00B C00V H00C 109.5 . . ?
C00Q C00W C00S 120.2(4) . . ?
C00Q C00W H00W 119.9 . . ?
C00S C00W H00W 119.9 . . ?
C00H C00X H00X 120.5 . . ?
C00H C00X C00Y 119.1(4) . . ?
C00Y C00X H00X 120.5 . . ?
C00M C00Y C00X 120.8(5) . . ?
C00M C00Y H00Y 119.6 . . ?
C00X C00Y H00Y 119.6 . . ?
Fe01 C00Z H00Z 125.7 . . ?
C00T C00Z Fe01 69.67(19) . . ?
C00T C00Z H00Z 126.5 . . ?
C010 C00Z Fe01 69.7(2) . . ?
C010 C00Z C00T 106.9(4) . . ?
C010 C00Z H00Z 126.5 . . ?
Fe01 C010 H010 125.5 . . ?
C00Z C010 Fe01 69.94(19) . . ?
C00Z C010 H010 126.1 . . ?
C011 C010 Fe01 70.0(2) . . ?
C011 C010 C00Z 107.9(4) . . ?
C011 C010 H010 126.1 . . ?
Fe01 C011 H011 124.9 . . ?
C010 C011 Fe01 70.6(2) . . ?
C010 C011 H011 125.4 . . ?
C010 C011 C012 109.1(4) . . ?
C012 C011 Fe01 70.7(2) . . ?
C012 C011 H011 125.4 . . ?
Fe01 C012 H012 126.1 . . ?
C00T C012 Fe01 70.0(2) . . ?
C00T C012 H012 125.9 . . ?
C011 C012 Fe01 69.7(2) . . ?
C011 C012 C00T 108.2(4) . . ?
C011 C012 H012 125.9 . . ?

_iucr_refine_instructions_details 
;

    ylp-0102.res created by SHELXL-2014/7

TITL ylp-0102_a.res in P2(1)/n
REM Old TITL ylp-0102 in P21/n #14
REM SHELXT solution in P2(1)/n
REM R1 0.108, Rweak 0.006, Alpha 0.070, Orientation as input
REM Formula found by SHELXT: C32 N3 O Fe S
CELL 1.54184 8.898992 15.890144 19.578468 90 97.0681 90
ZERR 4 0.000097 0.000233 0.00024 0 0.0012 0
LATT 1
SYMM 0.5-X,0.5+Y,0.5-Z
SFAC C H Fe N O S
UNIT 136 108 4 4 4 4
 
L.S. 10
PLAN  20
BOND $H
LIST 6
fmap 2
acta
REM <olex2.extras>
REM <HklSrc "%.\\ylp-0102.hkl">
REM </olex2.extras>
 
WGHT    0.097000    0.106000
FVAR       3.71851
FE01  3    0.601032    0.819833    0.538857    11.00000    0.03405    0.04537 =
         0.03591    0.00034    0.00473   -0.00580
S002  6    0.195554    0.548933    0.519013    11.00000    0.06073    0.04092 =
         0.04878   -0.00108    0.00615   -0.01604
O003  5    0.295759    0.934429    0.566570    11.00000    0.04342    0.04673 =
         0.05854   -0.01590    0.01257   -0.00609
N004  4    0.120306    0.870983    0.489841    11.00000    0.03774    0.05063 =
         0.04864   -0.00762    0.00727   -0.00074
C005  1    0.335353    0.688176    0.506991    11.00000    0.03539    0.03789 =
         0.04292    0.00076    0.00135   -0.00125
C006  1    0.306249    0.613182    0.473847    11.00000    0.04393    0.03874 =
         0.04394    0.00299    0.00112   -0.00053
C007  1    0.189063    0.622787    0.583631    11.00000    0.04266    0.04748 =
         0.04332    0.00376   -0.00039   -0.00797
C008  1    0.393051    0.845087    0.486761    11.00000    0.03277    0.04030 =
         0.03483    0.00047    0.00151   -0.00403
C009  1    0.110715    0.606522    0.644289    11.00000    0.04478    0.05567 =
         0.03960    0.00825    0.00270   -0.00939
C00A  1    0.076419    0.823422    0.429748    11.00000    0.03774    0.05471 =
         0.05027   -0.01120    0.00065    0.00921
C00B  1    0.352915    0.584290    0.407370    11.00000    0.04340    0.04238 =
         0.04429   -0.00329   -0.00047   -0.00363
C00C  1    0.257889    0.882687    0.512475    11.00000    0.04003    0.03674 =
         0.04052   -0.00160    0.00922   -0.00412
C00D  1    0.414531    0.505008    0.401028    11.00000    0.07402    0.05071 =
         0.05312   -0.00665   -0.00436    0.00983
AFIX  43
H00D  2    0.420935    0.467635    0.437828    11.00000   -1.20000
AFIX   0
C00E  1    0.561812    0.748875    0.451535    11.00000    0.03910    0.04724 =
         0.04170   -0.00839    0.00555   -0.00047
AFIX  43
H00E  2    0.610257    0.698726    0.443188    11.00000   -1.20000
AFIX   0
C00F  1    0.424799    0.756332    0.482566    11.00000    0.03434    0.03707 =
         0.03639   -0.00382    0.00101   -0.00482
C00G  1    0.267690    0.692753    0.569284    11.00000    0.04098    0.04186 =
         0.04154   -0.00121    0.00626   -0.00533
AFIX  43
H00G  2    0.276594    0.739761    0.597793    11.00000   -1.20000
AFIX   0
C00H  1   -0.066196    0.709576    0.373637    11.00000    0.05350    0.07331 =
         0.10866   -0.03679   -0.00735    0.00112
AFIX  43
H00H  2   -0.124305    0.661323    0.376351    11.00000   -1.20000
AFIX   0
C00I  1    0.508514    0.890402    0.457372    11.00000    0.04320    0.04261 =
         0.03673    0.00347    0.00428   -0.00664
AFIX  43
H00I  2    0.515080    0.948550    0.453230    11.00000   -1.20000
AFIX   0
C00J  1   -0.010379    0.751301    0.433244    11.00000    0.04520    0.06581 =
         0.06631   -0.01380    0.00359    0.00094
AFIX  43
H00J  2   -0.030899    0.731117    0.475712    11.00000   -1.20000
AFIX   0
C00K  1    0.340510    0.637940    0.351263    11.00000    0.05559    0.04634 =
         0.04679   -0.00037    0.00015   -0.00140
AFIX  43
H00K  2    0.297515    0.690875    0.354730    11.00000   -1.20000
AFIX   0
C00L  1    0.611276    0.830416    0.435678    11.00000    0.03985    0.05872 =
         0.03246    0.00326    0.01042   -0.00689
AFIX  43
H00L  2    0.696765    0.842711    0.414579    11.00000   -1.20000
AFIX   0
C00M  1    0.105617    0.851983    0.365647    11.00000    0.09465    0.06834 =
         0.05143    0.00180    0.00592    0.00374
AFIX  43
H00M  2    0.163587    0.900195    0.362449    11.00000   -1.20000
AFIX   0
C00N  1    0.466542    0.481267    0.340151    11.00000    0.09206    0.06908 =
         0.07507   -0.02299    0.00200    0.02524
AFIX  43
H00N  2    0.509521    0.428369    0.336447    11.00000   -1.20000
AFIX   0
C00O  1    0.391107    0.614003    0.290106    11.00000    0.07264    0.07489 =
         0.04464   -0.00127    0.00549   -0.01365
AFIX  43
H00O  2    0.381996    0.650623    0.252770    11.00000   -1.20000
AFIX   0
C00P  1    0.454865    0.535917    0.284753    11.00000    0.08293    0.09727 =
         0.05624   -0.02358    0.01340    0.00644
AFIX  43
H00P  2    0.490145    0.519808    0.243923    11.00000   -1.20000
AFIX   0
C00Q  1   -0.033951    0.577565    0.760561    11.00000    0.08580    0.11283 =
         0.05246    0.01386    0.02380   -0.01501
AFIX  43
H00Q  2   -0.079713    0.567122    0.799935    11.00000   -1.20000
AFIX   0
C00R  1    0.110672    0.666087    0.695871    11.00000    0.10438    0.06513 =
         0.05456   -0.00309    0.02460   -0.02136
AFIX  43
H00R  2    0.160729    0.716899    0.691902    11.00000   -1.20000
AFIX   0
C00S  1    0.032901    0.533095    0.651876    11.00000    0.08509    0.07750 =
         0.05228   -0.00475    0.01518   -0.03553
AFIX  43
H00S  2    0.028081    0.492470    0.617481    11.00000   -1.20000
AFIX   0
C00T  1    0.815082    0.836531    0.586686    11.00000    0.03876    0.13601 =
         0.05310   -0.01374   -0.00444   -0.02231
AFIX  43
H00T  2    0.900034    0.846293    0.564508    11.00000   -1.20000
AFIX   0
C00U  1    0.037787    0.651627    0.753156    11.00000    0.12132    0.08931 =
         0.05123   -0.00250    0.02906   -0.00952
AFIX  43
H00U  2    0.037980    0.692952    0.786803    11.00000   -1.20000
AFIX   0
C00V  1    0.174041    0.977655    0.593307    11.00000    0.05739    0.06976 =
         0.08435   -0.03368    0.02701   -0.00659
AFIX 137
H00A  2    0.114878    1.007459    0.556727    11.00000   -1.50000
H00B  2    0.214741    1.016847    0.628071    11.00000   -1.50000
H00C  2    0.111064    0.937582    0.613012    11.00000   -1.50000
AFIX   0
C00W  1   -0.038543    0.518372    0.709769    11.00000    0.10384    0.10400 =
         0.06305    0.00409    0.01998   -0.05535
AFIX  43
H00W  2   -0.089792    0.468006    0.714043    11.00000   -1.20000
AFIX   0
C00X  1   -0.037239    0.738221    0.310443    11.00000    0.10029    0.10968 =
         0.06506   -0.03417   -0.02769    0.02997
AFIX  43
H00X  2   -0.075628    0.709890    0.270510    11.00000   -1.20000
AFIX   0
C00Y  1    0.049431    0.809482    0.306997    11.00000    0.14828    0.10259 =
         0.04683   -0.00332   -0.00737    0.02163
AFIX  43
H00Y  2    0.070179    0.829076    0.264387    11.00000   -1.20000
AFIX   0
C00Z  1    0.718206    0.898276    0.608468    11.00000    0.10931    0.06629 =
         0.05634   -0.01131   -0.02968   -0.02517
AFIX  43
H00Z  2    0.727463    0.956217    0.603739    11.00000   -1.20000
AFIX   0
C010  1    0.604790    0.855743    0.638733    11.00000    0.06588    0.14741 =
         0.03546   -0.02325   -0.00053    0.01652
AFIX  43
H010  2    0.524895    0.880585    0.657739    11.00000   -1.20000
AFIX   0
C011  1    0.632760    0.771266    0.635278    11.00000    0.08295    0.12729 =
         0.04446    0.03332   -0.01425   -0.03298
AFIX  43
H011  2    0.574148    0.728931    0.651410    11.00000   -1.20000
AFIX   0
C012  1    0.761666    0.758928    0.604072    11.00000    0.08049    0.08016 =
         0.07814   -0.00399   -0.03504    0.02299
AFIX  43
H012  2    0.805138    0.707181    0.596112    11.00000   -1.20000
AFIX   0
HKLF 4
 
REM  ylp-0102_a.res in P2(1)/n
REM R1 =  0.0522 for    4406 Fo > 4sig(Fo)  and  0.0630 for all    5337 data
REM    344 parameters refined using      0 restraints
 
END  
     
WGHT      0.0969      0.1060 

REM Highest difference peak  0.330,  deepest hole -0.364,  1-sigma level  0.071
Q1    1   0.5201  0.7875  0.5490  11.00000  0.05    0.33
Q2    1   0.1863  0.6345  0.6970  11.00000  0.05    0.28
Q3    1   0.2969  0.5548  0.5096  11.00000  0.05    0.28
Q4    1   0.6001  0.8777  0.5348  11.00000  0.05    0.27
Q5    1   0.6058  0.7636  0.5370  11.00000  0.05    0.26
Q6    1   0.6703  0.7852  0.5291  11.00000  0.05    0.25
Q7    1   0.1174  0.6234  0.7607  11.00000  0.05    0.24
Q8    1   0.2471  0.9938  0.6497  11.00000  0.05    0.23
Q9    1   0.7009  0.8367  0.5331  11.00000  0.05    0.23
Q10   1   0.8378  0.8043  0.6031  11.00000  0.05    0.22
Q11   1   0.2357  0.6983  0.6991  11.00000  0.05    0.22
Q12   1   0.0822  0.6654  0.7226  11.00000  0.05    0.21
Q13   1   0.0509  0.5127  0.7409  11.00000  0.05    0.20
Q14   1   0.3313  0.6801  0.5471  11.00000  0.05    0.20
Q15   1   0.1167  0.6152  0.6048  11.00000  0.05    0.19
Q16   1   0.4260  0.7145  0.5107  11.00000  0.05    0.18
Q17   1   0.1782  0.4551  0.7450  11.00000  0.05    0.18
Q18   1   0.1847  0.8831  0.2209  11.00000  0.05    0.18
Q19   1   0.1869  0.6693  0.5757  11.00000  0.05    0.18
Q20   1   0.4758  0.7441  0.4515  11.00000  0.05    0.18

  REM The information below was added by Olex2.
  REM
  REM R1 = 0.0522 for 4406 Fo > 4sig(Fo) and 0.0630 for all 15807 data
  REM n/a parameters refined using n/a restraints
  REM Highest difference peak 0.33, deepest hole -0.36
  REM Mean Shift 0, Max Shift 0.001.

  REM +++ Tabular Listing of Refinement Information +++
  REM R1_all = 0.0630
  REM R1_gt = 0.0522
  REM wR_ref = 0.1473
  REM GOOF = 1.018
  REM Shift_max = 0.001
  REM Shift_mean = 0
  REM Reflections_all = 15807
  REM Reflections_gt = 4406
  REM Parameters = n/a
  REM Hole = -0.36
  REM Peak = 0.33
  REM Flack = n/a

  
;
_olex2_date_sample_data_collection 2018-01-02
_olex2_submission_special_instructions 'No special instructions were received'
